# Supplementary material for: ADAMTSL3 knock-out mice develop cardiac dysfunction and dilatation with increased TGFβ signalling after pressure overload
Source: Commun Biol. 2022 Dec 20;5:1392. doi: 10.1038/s42003-022-04361-1 (PMC9767913; doi:10.1038/s42003-022-04361-1)
Supplement: Supplementary file 3 — Supplementary Data 1 [file 42003_2022_4361_MOESM3_ESM.xlsx]

## Sheet: Annotated DEGs FDR 0.05
KB Rypdal et al 2022							n=10	n=6
Chr	Start	End	Strand	Feature	ID	Description	Mean L3-KO AB	Mean WT AB	Difference mean	fold change (mean KO/mean WT)	Log2 ratio
10	51677756	51730432	+	Rfx6	ENSMUSG00000019900	regulatory factor X, 6 [Source:MGI Symbol;Acc:MGI:2445208]	0	62.1305	-62.1305	0	#NUM!
X	164088830	164118860	+	Cltrn	ENSMUSG00000015401	collectrin, amino acid transport regulator [Source:MGI Symbol;Acc:MGI:1926234]	2.22253	72.1749	-69.9524	0.0307937	-5.02122
X	6779306	6948363	+	Dgkk	ENSMUSG00000062393	diacylglycerol kinase kappa [Source:MGI Symbol;Acc:MGI:3580254]	7.19911	85.7505	-78.5514	0.0839541	-3.57425
17	7945614	7979824	+	Rsph3a	ENSMUSG00000073471	radial spoke 3A homolog (Chlamydomonas) [Source:MGI Symbol;Acc:MGI:1914082]	6.90691	69.4104	-62.5035	0.0995082	-3.32904
17	80944632	81001816	+	Tmem178	ENSMUSG00000024245	transmembrane protein 178 [Source:MGI Symbol;Acc:MGI:1915277]	7.80272	65.8454	-58.0427	0.118501	-3.07703
7	107370728	107548656	+	Syt9	ENSMUSG00000062542	synaptotagmin IX [Source:MGI Symbol;Acc:MGI:1926373]	12.9118	98.7146	-85.8029	0.130799	-2.93458
13	112598333	112652475	-	Ddx4	ENSMUSG00000021758	DEAD (Asp-Glu-Ala-Asp) box polypeptide 4 [Source:MGI Symbol;Acc:MGI:102670]	14.4409	108.039	-93.5982	0.133664	-2.90332
2	79707780	79818496	+	Ppp1r1c	ENSMUSG00000034683	protein phosphatase 1, regulatory inhibitor subunit 1C [Source:MGI Symbol;Acc:MGI:1923185]	14.2632	99.1622	-84.8991	0.143837	-2.7975
5	108388391	108432397	+	Pde6b	ENSMUSG00000029491	phosphodiesterase 6B, cGMP, rod receptor, beta polypeptide [Source:MGI Symbol;Acc:MGI:97525]	12.5483	69.1713	-56.623	0.181409	-2.46268
8	88331039	88362194	-	Brd7	ENSMUSG00000031660	bromodomain containing 7 [Source:MGI Symbol;Acc:MGI:1349766]	13.4128	69.3497	-55.9369	0.193408	-2.37028
18	42053667	42158960	+	Sh3rf2	ENSMUSG00000057719	SH3 domain containing ring finger 2 [Source:MGI Symbol;Acc:MGI:2444628]	16.5863	82.0967	-65.5104	0.202034	-2.30733
15	100869858	101045938	+	Scn8a	ENSMUSG00000023033	sodium channel, voltage-gated, type VIII, alpha [Source:MGI Symbol;Acc:MGI:103169]	19.4708	92.9303	-73.4595	0.20952	-2.25484
4	53030787	53159895	-	Abca1	ENSMUSG00000015243	ATP-binding cassette, sub-family A (ABC1), member 1 [Source:MGI Symbol;Acc:MGI:99607]	20.0256	91.8909	-71.8653	0.217928	-2.19808
17	58878808	58991375	-	Pdzph1	ENSMUSG00000024227	PDZ and pleckstrin homology domains 1 [Source:MGI Symbol;Acc:MGI:1916489]	17.6443	80.4883	-62.844	0.219215	-2.18958
1	54985169	55027481	-	Sf3b1	ENSMUSG00000025982	splicing factor 3b, subunit 1 [Source:MGI Symbol;Acc:MGI:1932339]	21.2683	90.7863	-69.5179	0.234268	-2.09377
14	7817957	7951588	+	Flnb	ENSMUSG00000025278	filamin, beta [Source:MGI Symbol;Acc:MGI:2446089]	24.3402	103.14	-78.7993	0.235993	-2.08318
17	47848834	47848952	+	n-R5s28	ENSMUSG00000064748	nuclear encoded rRNA 5S 28 [Source:MGI Symbol;Acc:MGI:4421873]	27.8707	116.847	-88.9767	0.238523	-2.0678
6	7997808	8192617	-	Col28a1	ENSMUSG00000068794	collagen, type XXVIII, alpha 1 [Source:MGI Symbol;Acc:MGI:2685312]	28.9716	118.08	-89.1086	0.245355	-2.02706
X	111388192	111537959	-	Rps6ka6	ENSMUSG00000025665	ribosomal protein S6 kinase polypeptide 6 [Source:MGI Symbol;Acc:MGI:1914321]	22.3242	88.0307	-65.7065	0.253596	-1.9794
9	99036654	99140621	-	Pik3cb	ENSMUSG00000032462	phosphatidylinositol-4,5-bisphosphate 3- kinase catalytic subunit beta [Source:MGI Symbol;Acc:MGI:1922019]	20.9073	78.5465	-57.6391	0.266178	-1.90954
13	64736182	64903955	-	Cntnap3	ENSMUSG00000033063	contactin associated protein-like 3 [Source:MGI Symbol;Acc:MGI:3588199]	33.6916	121.648	-87.9568	0.276959	-1.85226
16	21423118	21644680	+	Vps8	ENSMUSG00000033653	VPS8 CORVET complex subunit [Source:MGI Symbol;Acc:MGI:2146407]	44.1968	153.063	-108.867	0.288748	-1.79212
16	18498713	18566679	+	Gnb1l	ENSMUSG00000000884	guanine nucleotide binding protein (G protein), beta polypeptide 1-like [Source:MGI Symbol;Acc:MGI:1338057]	1091.56	3758.89	-2667.33	0.290394	-1.78392
16	18498901	18501658	+	Rtl10	ENSMUSG00000086965	retrotransposon Gag like 10 [Source:MGI Symbol;Acc:MGI:3833934]	1091.56	3758.89	-2667.33	0.290394	-1.78392
9	48318006	48353454	-	Nxpe2	ENSMUSG00000032028	neurexophilin and PC-esterase domain family, member 2 [Source:MGI Symbol;Acc:MGI:1925502]	27.2642	90.1046	-62.8404	0.302584	-1.72459
9	48162023	48400025	+	Nxpe4	ENSMUSG00000044229	neurexophilin and PC-esterase domain family, member 4 [Source:MGI Symbol;Acc:MGI:1924792]	27.2642	90.1046	-62.8404	0.302584	-1.72459
9	56618475	56796468	-	Lingo1	ENSMUSG00000049556	leucine rich repeat and Ig domain containing 1 [Source:MGI Symbol;Acc:MGI:1915522]	36.3998	119.917	-83.5176	0.303541	-1.72004
6	87458545	87533259	-	Arhgap25	ENSMUSG00000030047	Rho GTPase activating protein 25 [Source:MGI Symbol;Acc:MGI:2443687]	31.593	98.6875	-67.0945	0.320132	-1.64326
4	45342101	45379759	+	Dcaf10	ENSMUSG00000035572	DDB1 and CUL4 associated factor 10 [Source:MGI Symbol;Acc:MGI:2140179]	29.8677	92.9164	-63.0488	0.321447	-1.63735
14	12427532	12427641	-	n-R5s45	ENSMUSG00000084541	nuclear encoded rRNA 5S 45 [Source:MGI Symbol;Acc:MGI:4421890]	44.0734	135.316	-91.2431	0.325706	-1.61836
10	13647054	13868980	-	Aig1	ENSMUSG00000019806	androgen-induced 1 [Source:MGI Symbol;Acc:MGI:1913503]	43.5598	128.448	-84.888	0.339125	-1.56011
X	143285674	143394262	-	Chrdl1	ENSMUSG00000031283	chordin-like 1 [Source:MGI Symbol;Acc:MGI:1933172]	37.9828	102.152	-64.1695	0.371825	-1.4273
18	15451924	15760157	-	Chst9	ENSMUSG00000047161	carbohydrate (N-acetylgalactosamine 4-0) sulfotransferase 9 [Source:MGI Symbol;Acc:MGI:1918617]	42.2165	112.013	-69.7964	0.37689	-1.40779
1	139197056	139377100	-	Crb1	ENSMUSG00000063681	crumbs family member 1, photoreceptor morphogenesis associated [Source:MGI Symbol;Acc:MGI:2136343]	38.5154	99.8857	-61.3703	0.385595	-1.37484
1	192190774	192510159	+	Kcnh1	ENSMUSG00000058248	potassium voltage-gated channel, subfamily H (eag-related), member 1 [Source:MGI Symbol;Acc:MGI:1341721]	46.1273	119.405	-73.2779	0.386309	-1.37217
X	53069995	53240111	-	Plac1	ENSMUSG00000061082	placental specific protein 1 [Source:MGI Symbol;Acc:MGI:1926287]	39.0582	97.1545	-58.0963	0.402021	-1.31466
4	113477891	113999503	-	Skint5	ENSMUSG00000078598	selection and upkeep of intraepithelial T cells 5 [Source:MGI Symbol;Acc:MGI:3650151]	97.8248	238.448	-140.624	0.410256	-1.28541
4	100776675	101029220	+	Cachd1	ENSMUSG00000028532	cache domain containing 1 [Source:MGI Symbol;Acc:MGI:2444177]	45.1803	106.896	-61.716	0.422656	-1.24245
4	149817732	149817840	+	n-R5s193	ENSMUSG00000064798	nuclear encoded rRNA 5S 193 [Source:MGI Symbol;Acc:MGI:4422058]	309.448	732.107	-422.659	0.422682	-1.24236
1	46066315	46373550	+	Dnah7b	ENSMUSG00000041144	dynein, axonemal, heavy chain 7B [Source:MGI Symbol;Acc:MGI:2684953]	80.9316	187.828	-106.896	0.430882	-1.21463
17	88984952	89200675	-	Fshr	ENSMUSG00000032937	follicle stimulating hormone receptor [Source:MGI Symbol;Acc:MGI:95583]	54.5394	121.032	-66.4923	0.450621	-1.15001
10	88948994	89344762	-	Ano4	ENSMUSG00000035189	anoctamin 4 [Source:MGI Symbol;Acc:MGI:2443344]	111.261	236.834	-125.573	0.469784	-1.08993
1	154390731	154884501	-	Cacna1e	ENSMUSG00000004110	calcium channel, voltage-dependent, R type, alpha 1E subunit [Source:MGI Symbol;Acc:MGI:106217]	106.26	219.388	-113.128	0.484347	-1.04589
7	87246096	87398710	+	Nox4	ENSMUSG00000030562	NADPH oxidase 4 [Source:MGI Symbol;Acc:MGI:1354184]	62.4844	126.745	-64.2611	0.492991	-1.02037
10	119746063	119761699	-	Grip1os2	ENSMUSG00000084764	glutamate receptor interacting protein 1, opposite strand 2 [Source:MGI Symbol;Acc:MGI:1922571]	91.6466	185.005	-93.3587	0.495373	-1.01341
10	119429367	119455379	-	Grip1os3	ENSMUSG00000085454	glutamate receptor interacting protein 1, opposite strand 3 [Source:MGI Symbol;Acc:MGI:3826561]	61.0977	122.834	-61.736	0.497402	-1.00752
17	5492557	5753811	+	Zdhhc14	ENSMUSG00000034265	zinc finger, DHHC domain containing 14 [Source:MGI Symbol;Acc:MGI:2653229]	111.292	222.925	-111.633	0.499234	-1.00221
10	119825204	119852390	-	Grip1os1	ENSMUSG00000085418	glutamate receptor interacting protein 1, opposite strand 1 [Source:MGI Symbol;Acc:MGI:1922226]	93.2869	185.311	-92.0239	0.503408	-0.990201
X	159627272	159978069	+	Sh3kbp1	ENSMUSG00000040990	SH3-domain kinase binding protein 1 [Source:MGI Symbol;Acc:MGI:1889583]	75.4997	148.516	-73.016	0.508362	-0.976072
6	23648869	23650305	-	Rnf133	ENSMUSG00000051956	ring finger protein 133 [Source:MGI Symbol;Acc:MGI:2677436]	66.5169	128.788	-62.2711	0.516484	-0.953205
6	23653898	23655136	-	Rnf148	ENSMUSG00000078179	ring finger protein 148 [Source:MGI Symbol;Acc:MGI:1918550]	66.5169	128.788	-62.2711	0.516484	-0.953205
15	11064790	11349231	+	Adamts12	ENSMUSG00000047497	a disintegrin-like and metallopeptidase (reprolysin type) with thrombospondin type 1 motif, 12 [Source:MGI Symbol;Acc:MGI:2146046]	98.0235	187.592	-89.5681	0.522537	-0.936396
18	47235598	47368870	-	Sema6a	ENSMUSG00000019647	sema domain, transmembrane domain (TM), and cytoplasmic domain, (semaphorin) 6A [Source:MGI Symbol;Acc:MGI:1203727]	68.8657	131.461	-62.5954	0.523848	-0.932779
9	110281287	110281409	+	Mir6236	ENSMUSG00000098973	microRNA 6236 [Source:MGI Symbol;Acc:MGI:5530929]	106.118	202.348	-96.2309	0.52443	-0.931178
6	14901349	15441977	+	Foxp2	ENSMUSG00000029563	forkhead box P2 [Source:MGI Symbol;Acc:MGI:2148705]	69.7942	132.855	-63.0607	0.525342	-0.928672
17	50509403	50688484	+	Plcl2	ENSMUSG00000038910	phospholipase C-like 2 [Source:MGI Symbol;Acc:MGI:1352756]	66.8418	125.658	-58.8165	0.531933	-0.910683
3	125404076	125728899	+	Ndst4	ENSMUSG00000027971	N-deacetylase/N-sulfotransferase (heparin glucosaminyl) 4 [Source:MGI Symbol;Acc:MGI:1932545]	80.6782	148.981	-68.3032	0.541532	-0.884881
16	87895900	88290265	-	Grik1	ENSMUSG00000022935	glutamate receptor, ionotropic, kainate 1 [Source:MGI Symbol;Acc:MGI:95814]	69.9707	127.968	-57.9971	0.546784	-0.870958
2	5293457	5714515	-	Camk1d	ENSMUSG00000039145	calcium/calmodulin-dependent protein kinase ID [Source:MGI Symbol;Acc:MGI:2442190]	201.991	365.996	-164.005	0.551894	-0.857536
10	120083608	120112987	-	Helb	ENSMUSG00000020228	helicase (DNA) B [Source:MGI Symbol;Acc:MGI:2152895]	96.8927	173.146	-76.2534	0.559601	-0.837531
1	150562524	150993435	-	Hmcn1	ENSMUSG00000066842	hemicentin 1 [Source:MGI Symbol;Acc:MGI:2685047]	133.138	235.275	-102.137	0.565882	-0.821426
9	67840396	67995638	+	Vps13c	ENSMUSG00000035284	vacuolar protein sorting 13C [Source:MGI Symbol;Acc:MGI:2444207]	81.7618	144.181	-62.4192	0.567077	-0.818383
16	9567898	9995560	-	Grin2a	ENSMUSG00000059003	glutamate receptor, ionotropic, NMDA2A (epsilon 1) [Source:MGI Symbol;Acc:MGI:95820]	99.1322	174.581	-75.4484	0.567831	-0.816467
9	15910189	16501285	-	Fat3	ENSMUSG00000074505	FAT atypical cadherin 3 [Source:MGI Symbol;Acc:MGI:2444314]	88.3612	154.786	-66.425	0.57086	-0.808791
MT	1025	1093	+	mt-Tv	ENSMUSG00000064338	mitochondrially encoded tRNA valine [Source:MGI Symbol;Acc:MGI:102472]	95.8784	166.224	-70.3453	0.576804	-0.793848
5	146231230	146302874	+	Cdk8	ENSMUSG00000029635	cyclin-dependent kinase 8 [Source:MGI Symbol;Acc:MGI:1196224]	215.733	372.305	-156.573	0.57945	-0.787243
3	51828912	51829028	+	n-R5s196	ENSMUSG00000065070	nuclear encoded rRNA 5S 196 [Source:MGI Symbol;Acc:MGI:4422061]	85.4757	142.427	-56.9509	0.600139	-0.736632
4	85205126	85639195	+	Sh3gl2	ENSMUSG00000028488	SH3-domain GRB2-like 2 [Source:MGI Symbol;Acc:MGI:700009]	122.622	198.641	-76.0187	0.617305	-0.695944
4	85514172	86428385	+	Adamtsl1	ENSMUSG00000066113	ADAMTS-like 1 [Source:MGI Symbol;Acc:MGI:1924989]	91.9664	148.98	-57.014	0.617305	-0.695944
11	9191942	9684259	+	Abca13	ENSMUSG00000004668	ATP-binding cassette, sub-family A (ABC1), member 13 [Source:MGI Symbol;Acc:MGI:2388707]	117.549	190.344	-72.7953	0.617559	-0.695351
15	28203752	28472052	+	Dnah5	ENSMUSG00000022262	dynein, axonemal, heavy chain 5 [Source:MGI Symbol;Acc:MGI:107718]	96.8444	152.569	-55.7246	0.634758	-0.655721
8	9568132	9568249	-	n-R5s95	ENSMUSG00000064618	nuclear encoded rRNA 5S 95 [Source:MGI Symbol;Acc:MGI:4421943]	99.3778	154.564	-55.1861	0.642956	-0.637208
6	46529354	46530794	-	Rbpj-ps3	ENSMUSG00000079575	recombination signal binding protein for immunoglobulin kappa J region, pseudogene 3 [Source:MGI Symbol;Acc:MGI:96525]	296.699	458.528	-161.829	0.647069	-0.62801
13	44729474	44921643	+	Jarid2	ENSMUSG00000038518	jumonji, AT rich interactive domain 2 [Source:MGI Symbol;Acc:MGI:104813]	262.293	395.414	-133.121	0.663338	-0.592185
10	4611593	5005614	+	Esr1	ENSMUSG00000019768	estrogen receptor 1 (alpha) [Source:MGI Symbol;Acc:MGI:1352467]	110.918	166.814	-55.8954	0.664923	-0.58874
7	67952827	68233668	+	Igf1r	ENSMUSG00000005533	insulin-like growth factor I receptor [Source:MGI Symbol;Acc:MGI:96433]	137.953	203.768	-65.8145	0.677012	-0.562747
13	88821472	89323223	+	Edil3	ENSMUSG00000034488	EGF-like repeats and discoidin I-like domains 3 [Source:MGI Symbol;Acc:MGI:1329025]	153.536	224.01	-70.4744	0.685397	-0.544989
X	129749742	130465834	+	Diaph2	ENSMUSG00000034480	diaphanous related formin 2 [Source:MGI Symbol;Acc:MGI:1858500]	137.852	197.636	-59.7843	0.697503	-0.519729
X	138208165	138209580	-	Tex13a	ENSMUSG00000071686	testis expressed 13A [Source:MGI Symbol;Acc:MGI:1915194]	168.959	241.405	-72.4461	0.699899	-0.514782
4	36645373	36645453	-	Mir876	ENSMUSG00000077851	microRNA 876 [Source:MGI Symbol;Acc:MGI:3718566]	206.97	292.384	-85.4142	0.70787	-0.498444
4	36668510	36668586	-	Mir873a	ENSMUSG00000078057	microRNA 873a [Source:MGI Symbol;Acc:MGI:3718563]	137.98	194.923	-56.9428	0.70787	-0.498444
4	36668510	36668586	+	Mir873b	ENSMUSG00000106425	microRNA 873b [Source:MGI Symbol;Acc:MGI:5562760]	137.98	194.923	-56.9428	0.70787	-0.498444
8	16168757	16168838	-	Mir3106	ENSMUSG00000093142	microRNA 3106 [Source:MGI Symbol;Acc:MGI:4834227]	257.028	363.064	-106.036	0.707941	-0.498298
16	5885355	7411526	+	Rbfox1	ENSMUSG00000008658	RNA binding protein, fox-1 homolog (C. elegans) 1 [Source:MGI Symbol;Acc:MGI:1926224]	255.51	329.146	-73.6359	0.776282	-0.365348
13	112519898	112594360	-	Il31ra	ENSMUSG00000050377	interleukin 31 receptor A [Source:MGI Symbol;Acc:MGI:2180511]	464.529	581.195	-116.666	0.799266	-0.323253
2	140650914	140671469	-	Flrt3	ENSMUSG00000051379	fibronectin leucine rich transmembrane protein 3 [Source:MGI Symbol;Acc:MGI:1918686]	294.934	366.999	-72.065	0.803637	-0.315384
2	42447439	42447568	-	Mir6336	ENSMUSG00000098660	microRNA 6336 [Source:MGI Symbol;Acc:MGI:5530966]	326.971	399.323	-72.3522	0.818813	-0.288394
16	35978750	36037131	+	Kpna1	ENSMUSG00000022905	karyopherin (importin) alpha 1 [Source:MGI Symbol;Acc:MGI:103560]	551.258	659.939	-108.68	0.835317	-0.259604
9	123366927	123462666	+	Lars2	ENSMUSG00000035202	leucyl-tRNA synthetase, mitochondrial [Source:MGI Symbol;Acc:MGI:2142973]	1552.55	1848.21	-295.651	0.840034	-0.251481
16	57353093	57573126	+	Filip1l	ENSMUSG00000043336	filamin A interacting protein 1-like [Source:MGI Symbol;Acc:MGI:1925999]	1327.5	1539.85	-212.344	0.8621	-0.214073
16	57302000	57606864	-	Cmss1	ENSMUSG00000022748	cms small ribosomal subunit 1 [Source:MGI Symbol;Acc:MGI:1913747]	663.75	769.923	-106.172	0.8621	-0.214073
10	63928472	64090277	-	Lrrtm3	ENSMUSG00000042846	leucine rich repeat transmembrane neuronal 3 [Source:MGI Symbol;Acc:MGI:2389177]	371.525	427.285	-55.7601	0.869501	-0.20174
17	39846353	39848827	-	CT010467.1	ENSMUSG00000106106	18s RNA, related sequence 5	28233.2	32330	-4096.7	0.873285	-0.195476
17	39847113	39848035	-	AY036118	ENSMUSG00000105361	cDNA sequence AY036118 [Source:MGI Symbol;Acc:MGI:2158419]	28233.2	32330	-4096.7	0.873285	-0.195476
8	123411424	123422015	+	Tubb3	ENSMUSG00000062380	tubulin, beta 3 class III [Source:MGI Symbol;Acc:MGI:107813]	895.683	814.115	81.5682	1.10019	0.137756
8	123062942	123097760	+	Spg7	ENSMUSG00000000738	SPG7, paraplegin matrix AAA peptidase subunit [Source:MGI Symbol;Acc:MGI:2385906]	898.538	816.259	82.2792	1.1008	0.138553
8	122258620	122272650	+	Zfp469	ENSMUSG00000043903	zinc finger protein 469 [Source:MGI Symbol;Acc:MGI:2684868]	900.929	818.403	82.5257	1.10084	0.138601
8	123212832	123222046	+	Spata33	ENSMUSG00000048478	spermatogenesis associated 33 [Source:MGI Symbol;Acc:MGI:2444920]	896.238	814.115	82.1238	1.10088	0.138651
8	123477903	123503916	+	Afg3l1	ENSMUSG00000031967	AFG3-like AAA ATPase 1 [Source:MGI Symbol;Acc:MGI:1928277]	897.284	814.115	83.1699	1.10216	0.140334
8	123584535	123584653	-	n-R5s127	ENSMUSG00000093960	nuclear encoded rRNA 5S 127 [Source:MGI Symbol;Acc:MGI:4421983]	897.866	814.115	83.7516	1.10287	0.141269
8	120166397	120177466	-	Fam92b	ENSMUSG00000042269	family with sequence similarity 92, member B [Source:MGI Symbol;Acc:MGI:3588213]	899.779	814.115	85.6644	1.10522	0.144339
8	121549440	121578806	-	Fbxo31	ENSMUSG00000052934	F-box protein 31 [Source:MGI Symbol;Acc:MGI:1354708]	905.33	814.115	91.2158	1.11204	0.153212
8	122376609	122417360	+	Zc3h18	ENSMUSG00000017478	zinc finger CCCH-type containing 18 [Source:MGI Symbol;Acc:MGI:1923264]	914.569	816.259	98.3105	1.12044	0.164066
8	123891769	123894751	-	Acta1	ENSMUSG00000031972	actin, alpha 1, skeletal muscle [Source:MGI Symbol;Acc:MGI:87902]	1037.08	843.39	193.686	1.22965	0.29825
13	97176331	97198357	-	Hexb	ENSMUSG00000021665	hexosaminidase B [Source:MGI Symbol;Acc:MGI:96074]	398.994	308.308	90.6863	1.29414	0.371996
17	71182560	71249817	+	Lpin2	ENSMUSG00000024052	lipin 2 [Source:MGI Symbol;Acc:MGI:1891341]	509.427	392.582	116.845	1.29763	0.375883
17	71252172	71311978	-	Emilin2	ENSMUSG00000024053	elastin microfibril interfacer 2 [Source:MGI Symbol;Acc:MGI:2389136]	507.701	380.219	127.482	1.33528	0.417148
17	71002633	71126856	+	Myom1	ENSMUSG00000024049	myomesin 1 [Source:MGI Symbol;Acc:MGI:1341430]	557.735	382.422	175.314	1.45843	0.544416
9	68653786	69388246	+	Rora	ENSMUSG00000032238	RAR-related orphan receptor alpha [Source:MGI Symbol;Acc:MGI:104661]	252.434	171.148	81.2858	1.47494	0.56066
17	70973133	70990890	-	Myl12b	ENSMUSG00000034868	myosin, light chain 12B, regulatory [Source:MGI Symbol;Acc:MGI:107494]	390.942	262.983	127.959	1.48657	0.571986
13	11553102	12106945	-	Ryr2	ENSMUSG00000021313	ryanodine receptor 2, cardiac [Source:MGI Symbol;Acc:MGI:99685]	329.91	217.697	112.213	1.51545	0.59975
17	70993656	71002878	-	Myl12a	ENSMUSG00000024048	myosin, light chain 12A, regulatory, non- sarcomeric [Source:MGI Symbol;Acc:MGI:1914518]	455.539	296.022	159.517	1.53887	0.621869
1	34117359	34117431	+	Mir6896	ENSMUSG00000105982	microRNA 6896 [Source:MGI Symbol;Acc:MGI:5562721]	463.308	300.467	162.841	1.54196	0.624764
15	77015487	77050670	-	Mb	ENSMUSG00000018893	myoglobin [Source:MGI Symbol;Acc:MGI:96922]	288.039	185.532	102.508	1.55251	0.6346
15	77044729	77057106	+	Apol6	ENSMUSG00000033576	apolipoprotein L 6 [Source:MGI Symbol;Acc:MGI:1919189]	377.231	241.276	135.954	1.56348	0.64476
17	81373105	81738377	-	Slc8a1	ENSMUSG00000054640	solute carrier family 8 (sodium/calcium exchanger), member 1 [Source:MGI Symbol;Acc:MGI:107956]	237.313	151.053	86.2593	1.57105	0.651731
16	37776873	37836514	+	Fstl1	ENSMUSG00000022816	follistatin-like 1 [Source:MGI Symbol;Acc:MGI:102793]	211.907	127.469	84.438	1.66242	0.733285
13	38151294	38198577	+	Dsp	ENSMUSG00000054889	desmoplakin [Source:MGI Symbol;Acc:MGI:109611]	308.185	184.778	123.407	1.66786	0.738002
8	68880491	68907448	+	Lpl	ENSMUSG00000015568	lipoprotein lipase [Source:MGI Symbol;Acc:MGI:96820]	238.19	139.928	98.2619	1.70223	0.767429
11	30099395	30268175	-	Sptbn1	ENSMUSG00000020315	spectrin beta, non-erythrocytic 1 [Source:MGI Symbol;Acc:MGI:98388]	199.087	110.506	88.5804	1.80159	0.849267
MT	70	1024	+	mt-Rnr1	ENSMUSG00000064337	mitochondrially encoded 12S rRNA [Source:MGI Symbol;Acc:MGI:102493]	18054.3	9706.26	8348.08	1.86007	0.895358
1	135836354	135852260	+	Tnnt2	ENSMUSG00000026414	troponin T2, cardiac [Source:MGI Symbol;Acc:MGI:104597]	3568.59	1916.61	1651.97	1.86192	0.896794
3	97689824	97888707	-	Pde4dip	ENSMUSG00000038170	phosphodiesterase 4D interacting protein (myomegalin) [Source:MGI Symbol;Acc:MGI:1891434]	304.847	157.95	146.897	1.93002	0.948618
14	54949060	54949142	-	Mir208a	ENSMUSG00000065432	microRNA 208a [Source:MGI Symbol;Acc:MGI:2676883]	3189.34	1634.41	1554.93	1.95137	0.964486
14	54941921	54966927	-	Myh6	ENSMUSG00000040752	myosin, heavy polypeptide 6, cardiac muscle, alpha [Source:MGI Symbol;Acc:MGI:97255]	2167.7	1104.4	1063.3	1.96279	0.972906
5	122108040	122140823	-	Ccdc63	ENSMUSG00000043036	coiled-coil domain containing 63 [Source:MGI Symbol;Acc:MGI:3607777]	352.359	179.312	173.047	1.96506	0.974573
5	122100951	122113472	+	Myl2	ENSMUSG00000013936	myosin, light polypeptide 2, regulatory, cardiac, slow [Source:MGI Symbol;Acc:MGI:97272]	352.359	179.312	173.047	1.96506	0.974573
6	119175253	119221616	+	Dcp1b	ENSMUSG00000041477	decapping mRNA 1B [Source:MGI Symbol;Acc:MGI:2442404]	452.735	228.506	224.23	1.98129	0.986438
6	118587240	119196418	-	Cacna1c	ENSMUSG00000051331	calcium channel, voltage-dependent, L type, alpha 1C subunit [Source:MGI Symbol;Acc:MGI:103013]	226.368	114.253	112.115	1.98129	0.986438
8	15057653	15133541	+	Myom2	ENSMUSG00000031461	myomesin 2 [Source:MGI Symbol;Acc:MGI:1328358]	175.869	88.4126	87.4564	1.98918	0.992177
4	86983124	87230477	-	Slc24a2	ENSMUSG00000037996	solute carrier family 24 (sodium/potassium/calcium exchanger), member 2 [Source:MGI Symbol;Acc:MGI:1923626]	166.053	81.8003	84.2525	2.02998	1.02146
9	88548020	88571061	+	Zfp949	ENSMUSG00000032425	zinc finger protein 949 [Source:MGI Symbol;Acc:MGI:1918890]	169.538	83.1784	86.3599	2.03825	1.02733
10	53337667	53345987	+	Pln	ENSMUSG00000038583	phospholamban [Source:MGI Symbol;Acc:MGI:97622]	173.633	83.8308	89.8022	2.07123	1.05049
14	47648448	47739894	+	Ktn1	ENSMUSG00000021843	kinectin 1 [Source:MGI Symbol;Acc:MGI:109153]	159.31	76.7035	82.6064	2.07696	1.05447
3	97690509	97690562	-	Mir7225	ENSMUSG00000098381	microRNA 7225 [Source:MGI Symbol;Acc:MGI:5530881]	443.769	213.573	230.196	2.07783	1.05508
8	45723325	45819297	-	Sorbs2os	ENSMUSG00000085440	sorbin and SH3 domain containing 2, opposite strand [Source:MGI Symbol;Acc:MGI:2443013]	304.219	145.723	158.496	2.08766	1.06189
MT	1094	2675	+	mt-Rnr2	ENSMUSG00000064339	mitochondrially encoded 16S rRNA [Source:MGI Symbol;Acc:MGI:102492]	28834.3	13761.1	15073.2	2.09534	1.06719
14	54968678	54974349	+	Mhrt	ENSMUSG00000097652	myosin heavy chain associated RNA transcript [Source:MGI Symbol;Acc:MGI:3642848]	1013.42	479.659	533.758	2.11279	1.07915
MT	3914	4951	+	mt-Nd2	ENSMUSG00000064345	mitochondrially encoded NADH dehydrogenase 2 [Source:MGI Symbol;Acc:MGI:102500]	610.095	279.105	330.989	2.18589	1.12822
MT	4950	5016	+	mt-Tw	ENSMUSG00000064346	mitochondrially encoded tRNA tryptophan [Source:MGI Symbol;Acc:MGI:102471]	610.095	279.105	330.989	2.18589	1.12822
14	54970684	54994626	-	Myh7	ENSMUSG00000053093	myosin, heavy polypeptide 7, cardiac muscle, beta [Source:MGI Symbol;Acc:MGI:2155600]	656.51	297.773	358.737	2.20474	1.14061
4	123616420	123616521	+	Mir6398	ENSMUSG00000099005	microRNA 6398 [Source:MGI Symbol;Acc:MGI:5531039]	316.195	142.9	173.295	2.2127	1.14581
4	148000722	148002079	+	Nppa	ENSMUSG00000041616	natriuretic peptide type A [Source:MGI Symbol;Acc:MGI:97367]	229.724	103.487	126.236	2.21982	1.15044
2	76703980	76982547	-	Ttn	ENSMUSG00000051747	titin [Source:MGI Symbol;Acc:MGI:98864]	8872.9	3985.97	4886.93	2.22603	1.15447
17	10202601	10319854	-	Qk	ENSMUSG00000062078	quaking [Source:MGI Symbol;Acc:MGI:97837]	172.866	77.3294	95.5363	2.23545	1.16056
13	93040713	93144724	-	Cmya5	ENSMUSG00000047419	cardiomyopathy associated 5 [Source:MGI Symbol;Acc:MGI:1923719]	155.623	69.4586	86.1645	2.24051	1.16383
11	58994256	59139170	-	Obscn	ENSMUSG00000061462	obscurin, cytoskeletal calmodulin and titin- interacting RhoGEF [Source:MGI Symbol;Acc:MGI:2681862]	195.482	87.2324	108.249	2.24093	1.1641
19	56287137	56320822	+	Habp2	ENSMUSG00000025075	hyaluronic acid binding protein 2 [Source:MGI Symbol;Acc:MGI:1196378]	224.528	100.041	124.487	2.24436	1.1663
4	141420779	141425311	+	Hspb7	ENSMUSG00000006221	heat shock protein family, member 7 (cardiovascular) [Source:MGI Symbol;Acc:MGI:1352494]	191.266	84.793	106.473	2.25568	1.17356
13	119335448	119408997	-	Nnt	ENSMUSG00000025453	nicotinamide nucleotide transhydrogenase [Source:MGI Symbol;Acc:MGI:109279]	147.18	65.202	81.9783	2.2573	1.1746
13	119335528	119408952	-	Nnt	ENSMUSG00000116207	nicotinamide nucleotide transhydrogenase [Source:MGI Symbol;Acc:MGI:109279]	147.18	65.202	81.9783	2.2573	1.1746
MT	11742	13565	+	mt-Nd5	ENSMUSG00000064367	mitochondrially encoded NADH dehydrogenase 5 [Source:MGI Symbol;Acc:MGI:102496]	1272.44	562.48	709.96	2.26219	1.17772
MT	13552	14070	-	mt-Nd6	ENSMUSG00000064368	mitochondrially encoded NADH dehydrogenase 6 [Source:MGI Symbol;Acc:MGI:102495]	1272.44	562.48	709.96	2.26219	1.17772
2	17563514	17563626	+	Mir6419	ENSMUSG00000099161	microRNA 6419 [Source:MGI Symbol;Acc:MGI:5531095]	157.23	69.4103	87.8193	2.26522	1.17965
14	54975700	54975776	-	Mir208b	ENSMUSG00000077928	microRNA 208b [Source:MGI Symbol;Acc:MGI:3718461]	1118.52	490.702	627.818	2.27943	1.18867
2	67446002	67526614	+	Xirp2	ENSMUSG00000027022	xin actin-binding repeat containing 2 [Source:MGI Symbol;Acc:MGI:2685198]	1394.98	609.238	785.739	2.28971	1.19516
19	56320035	56390037	-	Nrap	ENSMUSG00000049134	nebulin-related anchoring protein [Source:MGI Symbol;Acc:MGI:1098765]	153.75	66.6941	87.0563	2.30531	1.20496
5	122453513	122502225	-	Atp2a2	ENSMUSG00000029467	ATPase, Ca++ transporting, cardiac muscle, slow twitch 2 [Source:MGI Symbol;Acc:MGI:88110]	232.488	100.409	132.079	2.31541	1.21127
19	40294753	40513779	-	Sorbs1	ENSMUSG00000025006	sorbin and SH3 domain containing 1 [Source:MGI Symbol;Acc:MGI:700014]	183.159	78.6247	104.535	2.32954	1.22005
7	45335290	45338974	+	Hrc	ENSMUSG00000038239	histidine rich calcium binding protein [Source:MGI Symbol;Acc:MGI:96226]	197.202	84.5572	112.644	2.33217	1.22167
14	31170930	31216946	-	Nisch	ENSMUSG00000021910	nischarin [Source:MGI Symbol;Acc:MGI:1928323]	483.223	202.301	280.922	2.38863	1.25618
14	31208312	31211729	+	Tnnc1	ENSMUSG00000091898	troponin C, cardiac/slow skeletal [Source:MGI Symbol;Acc:MGI:98779]	483.223	202.301	280.922	2.38863	1.25618
MT	5328	6872	+	mt-Co1	ENSMUSG00000064351	mitochondrially encoded cytochrome c oxidase I [Source:MGI Symbol;Acc:MGI:102504]	1727.89	717.986	1009.9	2.40658	1.26698
MT	6870	6938	-	mt-Ts1	ENSMUSG00000064352	mitochondrially encoded tRNA serine 1 [Source:MGI Symbol;Acc:MGI:102475]	1727.89	717.986	1009.9	2.40658	1.26698
2	114009601	114013619	-	Gjd2	ENSMUSG00000068615	gap junction protein, delta 2 [Source:MGI Symbol;Acc:MGI:1334209]	465.815	193.035	272.78	2.41311	1.27089
MT	2751	3707	+	mt-Nd1	ENSMUSG00000064341	mitochondrially encoded NADH dehydrogenase 1 [Source:MGI Symbol;Acc:MGI:101787]	898.145	369.145	529	2.43304	1.28276
MT	10167	11544	+	mt-Nd4	ENSMUSG00000064363	mitochondrially encoded NADH dehydrogenase 4 [Source:MGI Symbol;Acc:MGI:102498]	618.433	254.159	364.274	2.43325	1.28289
MT	9877	10173	+	mt-Nd4l	ENSMUSG00000065947	mitochondrially encoded NADH dehydrogenase 4L [Source:MGI Symbol;Acc:MGI:102497]	618.433	254.159	364.274	2.43325	1.28289
2	114047282	114053548	-	Actc1	ENSMUSG00000068614	actin, alpha, cardiac muscle 1 [Source:MGI Symbol;Acc:MGI:87905]	1381.58	563.71	817.873	2.45088	1.2933
10	79704491	79711969	+	Bsg	ENSMUSG00000023175	basigin [Source:MGI Symbol;Acc:MGI:88208]	154.486	62.8406	91.6455	2.45838	1.29771
17	12682406	12769664	-	Igf2r	ENSMUSG00000023830	insulin-like growth factor 2 receptor [Source:MGI Symbol;Acc:MGI:96435]	187.173	75.5244	111.648	2.47831	1.30936
19	36111961	36120099	-	Ankrd1	ENSMUSG00000024803	ankyrin repeat domain 1 (cardiac muscle) [Source:MGI Symbol;Acc:MGI:1097717]	1072.08	431.593	640.492	2.48402	1.31268
MT	3706	3774	+	mt-Ti	ENSMUSG00000064342	mitochondrially encoded tRNA isoleucine [Source:MGI Symbol;Acc:MGI:102484]	620.371	248.956	371.415	2.49189	1.31724
MT	14145	15288	+	mt-Cytb	ENSMUSG00000064370	mitochondrially encoded cytochrome b [Source:MGI Symbol;Acc:MGI:102501]	2891.63	1148.05	1743.59	2.51874	1.3327
8	13221663	13254162	-	Adprhl1	ENSMUSG00000031448	ADP-ribosylhydrolase like 1 [Source:MGI Symbol;Acc:MGI:2442168]	206.7	81.6133	125.087	2.53268	1.34066
10	128084143	128084216	+	Snord59a	ENSMUSG00000064778	small nucleolar RNA, C/D box 59A [Source:MGI Symbol;Acc:MGI:5454983]	174.863	68.1932	106.67	2.56423	1.35852
13	12269426	12340760	-	Actn2	ENSMUSG00000052374	actinin alpha 2 [Source:MGI Symbol;Acc:MGI:109192]	717.991	276.105	441.886	2.60043	1.37875
3	142239590	142395696	-	Pdlim5	ENSMUSG00000028273	PDZ and LIM domain 5 [Source:MGI Symbol;Acc:MGI:1927489]	214.142	82.2241	131.918	2.60437	1.38094
2	59160850	59355208	+	Pkp4	ENSMUSG00000026991	plakophilin 4 [Source:MGI Symbol;Acc:MGI:109281]	138.392	53.0238	85.3683	2.61	1.38405
1	73910231	74124449	-	Tns1	ENSMUSG00000055322	tensin 1 [Source:MGI Symbol;Acc:MGI:104552]	387.248	144.614	242.634	2.6778	1.42105
19	8989284	9076914	+	Ahnak	ENSMUSG00000069833	AHNAK nucleoprotein (desmoyokin) [Source:MGI Symbol;Acc:MGI:1316648]	238.362	88.972	149.39	2.67906	1.42173
9	48654297	48836222	-	Zbtb16	ENSMUSG00000066687	zinc finger and BTB domain containing 16 [Source:MGI Symbol;Acc:MGI:103222]	135.699	50.2161	85.4833	2.70231	1.43419
19	5795690	5802672	-	Malat1	ENSMUSG00000092341	metastasis associated lung adenocarcinoma transcript 1 (non-coding RNA) [Source:MGI Symbol;Acc:MGI:1919539]	737.163	271.682	465.482	2.71333	1.44007
2	91118144	91136516	+	Mybpc3	ENSMUSG00000002100	myosin binding protein C, cardiac [Source:MGI Symbol;Acc:MGI:102844]	738.494	270.152	468.342	2.73362	1.45081
6	29433256	29461883	+	Flnc	ENSMUSG00000068699	filamin C, gamma [Source:MGI Symbol;Acc:MGI:95557]	184.26	66.6875	117.572	2.76303	1.46625
MT	7013	7696	+	mt-Co2	ENSMUSG00000064354	mitochondrially encoded cytochrome c oxidase II [Source:MGI Symbol;Acc:MGI:102503]	143.43	50.5395	92.8909	2.83799	1.50487
9	67022590	67049406	-	Tpm1	ENSMUSG00000032366	tropomyosin 1, alpha [Source:MGI Symbol;Acc:MGI:98809]	1547.31	534.131	1013.18	2.89688	1.5345
5	90227166	90366577	-	Ankrd17	ENSMUSG00000055204	ankyrin repeat domain 17 [Source:MGI Symbol;Acc:MGI:1932101]	168.6	55.999	112.601	3.01076	1.59013
8	46206797	46211284	-	Slc25a4	ENSMUSG00000031633	solute carrier family 25 (mitochondrial carrier, adenine nucleotide translocator), member 4 [Source:MGI Symbol;Acc:MGI:1353495]	217.269	71.3998	145.869	3.04299	1.60549
2	22227503	22618252	+	Myo3a	ENSMUSG00000025716	myosin IIIA [Source:MGI Symbol;Acc:MGI:2183924]	250.637	80.8016	169.836	3.10189	1.63315
2	163336242	163397993	-	Jph2	ENSMUSG00000017817	junctophilin 2 [Source:MGI Symbol;Acc:MGI:1891496]	142.039	44.9063	97.133	3.16301	1.6613
3	10204088	10208576	-	Fabp4	ENSMUSG00000062515	fatty acid binding protein 4, adipocyte [Source:MGI Symbol;Acc:MGI:88038]	159.586	49.2898	110.296	3.23771	1.69497
2	181147653	181157014	-	Eef1a2	ENSMUSG00000016349	eukaryotic translation elongation factor 1 alpha 2 [Source:MGI Symbol;Acc:MGI:1096317]	118.101	35.0511	83.0499	3.3694	1.75249
15	59374247	59601684	+	Nsmce2	ENSMUSG00000059586	NSE2/MMS21 homolog, SMC5-SMC6 complex SUMO ligase [Source:MGI Symbol;Acc:MGI:1915751]	143.539	41.8552	101.683	3.42941	1.77796
17	45567775	45573271	-	Hsp90ab1	ENSMUSG00000023944	heat shock protein 90 alpha (cytosolic), class B member 1 [Source:MGI Symbol;Acc:MGI:96247]	254.052	73.8632	180.189	3.43949	1.7822
7	126795234	126800751	-	Aldoa	ENSMUSG00000030695	aldolase A, fructose-bisphosphate [Source:MGI Symbol;Acc:MGI:87994]	145.642	41.0839	104.558	3.545	1.82578
1	75360329	75368579	+	Des	ENSMUSG00000026208	desmin [Source:MGI Symbol;Acc:MGI:94885]	286.091	80.4328	205.659	3.5569	1.83062
8	11312805	11449287	+	Col4a2	ENSMUSG00000031503	collagen, type IV, alpha 2 [Source:MGI Symbol;Acc:MGI:88455]	193.721	54.2599	139.461	3.57025	1.83603
19	5707376	5726317	-	Ehbp1l1	ENSMUSG00000024937	EH domain binding protein 1-like 1 [Source:MGI Symbol;Acc:MGI:3612340]	114.752	32.1355	82.6168	3.57089	1.83628
3	54361109	54391037	+	Postn	ENSMUSG00000027750	periostin, osteoblast specific factor [Source:MGI Symbol;Acc:MGI:1926321]	359.068	92.1268	266.942	3.89755	1.96257
8	11198423	11312826	-	Col4a1	ENSMUSG00000031502	collagen, type IV, alpha 1 [Source:MGI Symbol;Acc:MGI:88454]	152.977	38.7433	114.234	3.94847	1.98129
9	78175303	78175633	-	Rn7sk	ENSMUSG00000065037	RNA, 7SK, nuclear [Source:MGI Symbol;Acc:MGI:103186]	386.039	97.235	288.804	3.97017	1.9892
14	65968483	65981547	+	Clu	ENSMUSG00000022037	clusterin [Source:MGI Symbol;Acc:MGI:88423]	302.891	75.612	227.279	4.00587	2.00211
17	44188584	44280172	+	Clic5	ENSMUSG00000023959	chloride intracellular channel 5 [Source:MGI Symbol;Acc:MGI:1917912]	154.242	38.3659	115.876	4.02028	2.0073
11	94936224	94953042	+	Col1a1	ENSMUSG00000001506	collagen, type I, alpha 1 [Source:MGI Symbol;Acc:MGI:88467]	129.359	31.505	97.8543	4.10599	2.03773
14	50789248	50807732	-	Ccnb1ip1	ENSMUSG00000071470	cyclin B1 interacting protein 1 [Source:MGI Symbol;Acc:MGI:2685134]	112.003	26.5023	85.5003	4.22614	2.07934
14	50807449	50807767	-	Rpph1	ENSMUSG00000092837	ribonuclease P RNA component H1 [Source:MGI Symbol;Acc:MGI:1934664]	112.003	26.5023	85.5003	4.22614	2.07934
6	136872435	136875823	-	Mgp	ENSMUSG00000030218	matrix Gla protein [Source:MGI Symbol;Acc:MGI:96976]	120.369	27.847	92.5223	4.32252	2.11187
4	58798911	58912749	-	Ecpas	ENSMUSG00000050812	Ecm29 proteasome adaptor and scaffold [Source:MGI Symbol;Acc:MGI:2140220]	130.667	29.0416	101.625	4.49929	2.1697
4	114406724	114615098	+	Trabd2b	ENSMUSG00000070867	TraB domain containing 2B [Source:MGI Symbol;Acc:MGI:3650152]	113.728	23.9821	89.7461	4.74221	2.24556
9	40804748	40804837	+	Snord14e	ENSMUSG00000064791	small nucleolar RNA, C/D box 14E [Source:MGI Symbol;Acc:MGI:3851606]	113.529	23.4553	90.0739	4.84025	2.27508
5	135778480	135790398	+	Mdh2	ENSMUSG00000019179	malate dehydrogenase 2, NAD (mitochondrial) [Source:MGI Symbol;Acc:MGI:97050]	126.982	25.7314	101.251	4.93491	2.30302
14	51905271	51914158	-	Ndrg2	ENSMUSG00000004558	N-myc downstream regulated gene 2 [Source:MGI Symbol;Acc:MGI:1352498]	106.241	21.4428	84.7981	4.95461	2.30877
9	40803583	40803668	+	Snord14c	ENSMUSG00000096263	small nucleolar RNA, C/D box 14C [Source:MGI Symbol;Acc:MGI:97971]	117.469	23.4553	94.0139	5.00822	2.3243
9	40803995	40804080	+	Snord14d	ENSMUSG00000095118	small nucleolar RNA, C/D box 14D [Source:MGI Symbol;Acc:MGI:3851602]	122.62	23.4553	99.1643	5.22781	2.38621
7	48830398	48848033	-	Csrp3	ENSMUSG00000030470	cysteine and glycine-rich protein 3 [Source:MGI Symbol;Acc:MGI:1330824]	125.525	23.5584	101.967	5.32826	2.41366
8	128685654	128733200	+	Itgb1	ENSMUSG00000025809	integrin beta 1 (fibronectin receptor beta) [Source:MGI Symbol;Acc:MGI:96610]	100.414	18.6961	81.7178	5.37084	2.42515
X	73483602	73495933	+	Bgn	ENSMUSG00000031375	biglycan [Source:MGI Symbol;Acc:MGI:88158]	129.875	23.9821	105.893	5.41549	2.43709
1	36530188	36536883	-	Ankrd23	ENSMUSG00000067653	ankyrin repeat domain 23 [Source:MGI Symbol;Acc:MGI:1925571]	162.238	28.247	133.991	5.74355	2.52194
13	83504034	83667080	+	Mef2c	ENSMUSG00000005583	myocyte enhancer factor 2C [Source:MGI Symbol;Acc:MGI:99458]	124.542	19.2698	105.272	6.46306	2.69222
5	49959956	50059006	-	Adgra3	ENSMUSG00000029090	adhesion G protein-coupled receptor A3 [Source:MGI Symbol;Acc:MGI:1917943]	117.996	17.9252	100.071	6.58271	2.71868
1	36537507	36547445	-	Ankrd39	ENSMUSG00000079610	ankyrin repeat domain 39 [Source:MGI Symbol;Acc:MGI:1914816]	95.7732	14.1235	81.6497	6.78114	2.76153
1	90998737	91128944	+	Lrrfip1	ENSMUSG00000026305	leucine rich repeat (in FLII) interacting protein 1 [Source:MGI Symbol;Acc:MGI:1342770]	140.189	19.6698	120.52	7.12713	2.83332
4	137538286	137538370	+	Mir7018	ENSMUSG00000099134	microRNA 7018 [Source:MGI Symbol;Acc:MGI:5530988]	138.486	19.4061	119.08	7.13623	2.83516
4	137468769	137570630	+	Hspg2	ENSMUSG00000028763	perlecan (heparan sulfate proteoglycan 2) [Source:MGI Symbol;Acc:MGI:96257]	138.486	19.4061	119.08	7.13623	2.83516
9	119483408	119579016	-	Scn5a	ENSMUSG00000032511	sodium channel, voltage-gated, type V, alpha [Source:MGI Symbol;Acc:MGI:98251]	133.478	13.6366	119.841	9.78818	3.29104
3	153922357	153944632	-	Acadm	ENSMUSG00000062908	acyl-Coenzyme A dehydrogenase, medium chain [Source:MGI Symbol;Acc:MGI:87867]	127.858	12.602	115.256	10.1459	3.34282
4	139192899	139291818	+	Capzb	ENSMUSG00000028745	capping protein (actin filament) muscle Z- line, beta [Source:MGI Symbol;Acc:MGI:104652]	93.1455	4.28857	88.8569	21.7195	4.44092
6	51460932	51469894	-	Hnrnpa2b1	ENSMUSG00000004980	heterogeneous nuclear ribonucleoprotein A2/B1 [Source:MGI Symbol;Acc:MGI:104819]	101.663	4.28857	97.3748	23.7057	4.56716
11	52360860	52389397	+	Vdac1	ENSMUSG00000020402	voltage-dependent anion channel 1 [Source:MGI Symbol;Acc:MGI:106919]	120.996	4.28857	116.708	28.2137	4.81832
7	31051678	31057199	-	Fxyd1	ENSMUSG00000036570	FXYD domain-containing ion transport regulator 1 [Source:MGI Symbol;Acc:MGI:1889273]	86.5248	0	86.5248	#DIV/0!	#DIV/0!
3	103020426	103058186	+	Csde1	ENSMUSG00000068823	cold shock domain containing E1, RNA binding [Source:MGI Symbol;Acc:MGI:92356]	197.337	0	197.337	#DIV/0!	#DIV/0!

## Sheet: DAVID KEGG pathways
Category	Term	Count	%	PValue	Genes	List Total	Pop Hits	Pop Total	Fold Enrichment	Bonferroni	Benjamini	FDR	-LOG FDR
KEGG_PATHWAY	mmu05414:Dilated cardiomyopathy	12	5.94059	3.28179e-10	ITGB1, MYBPC3, RYR2, DES, PLN, ACTC1, MYL2, TNNC1, TNNT2, TPM1, CACNA1C, TTN	76	83	7691	14.6309	5.34933e-08	5.34933e-08	5.08678e-08	7.29356
KEGG_PATHWAY	mmu05410:Hypertrophic cardiomyopathy (HCM)	11	5.44554	3.52956e-09	ITGB1, MYBPC3, RYR2, DES, ACTC1, MYL2, TNNC1, TNNT2, TPM1, CACNA1C, TTN	76	79	7691	14.0908	5.75318e-07	2.87659e-07	2.73541e-07	6.56298
KEGG_PATHWAY	mmu04260:Cardiac muscle contraction	9	4.45545	6.8573e-07	RYR2, ACTC1, MYL2, TNNC1, TNNT2, TPM1, CACNA1C, MYH6, MYH7	76	77	7691	11.8283	0.000111768	3.7258e-05	3.54294e-05	4.45064
KEGG_PATHWAY	mmu04261:Adrenergic signaling in cardiomyocytes	11	5.44554	9.97943e-07	RYR2, PLN, ACTC1, MYL2, TNNC1, TNNT2, TPM1, CACNA1C, SCN5A, MYH6, MYH7	76	142	7691	7.83923	0.000162652	4.06662e-05	3.86703e-05	4.41262
KEGG_PATHWAY	mmu04510:Focal adhesion	12	5.94059	4.45586e-06	COL1A1, ITGB1, COL4A2, ACTN2, COL4A1, MYL2, FLNB, PIK3CB, FLNC, MYL12A, IGF1R, MYL12B	76	207	7691	5.86651	0.000726043	0.000145261	0.000138132	3.85971
KEGG_PATHWAY	mmu04020:Calcium signaling pathway	10	4.9505	5.73177e-05	RYR2, GRIN2A, PLN, TNNC1, ATP2A2, VDAC1, CACNA1C, CACNA1E, SLC25A4, SLC8A1	76	180	7691	5.62208	0.00929953	0.00155713	0.00148071	2.82953
KEGG_PATHWAY	mmu05412:Arrhythmogenic right ventricular cardiomyopathy (ARVC)	5	2.47525	0.00402065	DSP, ITGB1, RYR2, DES, CACNA1C	76	67	7691	7.55204	0.481433	0.0819207	0.0779	1.10846
KEGG_PATHWAY	mmu04022:cGMP-PKG signaling pathway	7	3.46535	0.00498348	MEF2C, PLN, ATP2A2, VDAC1, CACNA1C, SLC25A4, SLC8A1	76	163	7691	4.3459	0.557067	0.0902563	0.0858266	1.06638
KEGG_PATHWAY	mmu04670:Leukocyte transendothelial migration	6	2.9703	0.00573501	ITGB1, ACTN2, MYL2, PIK3CB, MYL12A, MYL12B	76	118	7691	5.14563	0.608393	0.0934806	0.0888926	1.05113
KEGG_PATHWAY	mmu04512:ECM-receptor interaction	5	2.47525	0.010495	COL1A1, ITGB1, COL4A2, COL4A1, HSPG2	76	88	7691	5.74985	0.820885	0.155517	0.147885	0.830077
KEGG_PATHWAY	mmu04024:cAMP signaling pathway	7	3.46535	0.0121817	RYR2, GRIN2A, PLN, FSHR, FXYD1, CACNA1C, PIK3CB	76	197	7691	3.59585	0.864368	0.165468	0.157347	0.803141
KEGG_PATHWAY	mmu04810:Regulation of actin cytoskeleton	7	3.46535	0.0173346	ITGB1, DIAPH2, ACTN2, MYL2, PIK3CB, MYL12A, MYL12B	76	213	7691	3.32574	0.942174	0.217349	0.206682	0.684698
KEGG_PATHWAY	mmu05146:Amoebiasis	5	2.47525	0.0270434	COL1A1, COL4A2, ACTN2, COL4A1, PIK3CB	76	117	7691	4.32467	0.988539	0.314863	0.299409	0.523735
KEGG_PATHWAY	mmu04611:Platelet activation	5	2.47525	0.0386409	COL1A1, ITGB1, PIK3CB, MYL12A, MYL12B	76	131	7691	3.86249	0.998377	0.419897	0.399289	0.398713
KEGG_PATHWAY	mmu03320:PPAR signaling pathway	4	1.9802	0.0428852	FABP4, LPL, ACADM, SORBS1	76	80	7691	5.05987	0.999211	0.436893	0.415451	0.38148
KEGG_PATHWAY	mmu05222:Small cell lung cancer	4	1.9802	0.0483965	ITGB1, COL4A2, COL4A1, PIK3CB	76	84	7691	4.81892	0.999692	0.464037	0.441262	0.355303
KEGG_PATHWAY	mmu04914:Progesterone-mediated oocyte maturation	4	1.9802	0.0527477	RPS6KA6, HSP90AB1, PIK3CB, IGF1R	76	87	7691	4.65275	0.999854	0.465313	0.442476	0.35411
KEGG_PATHWAY	mmu04974:Protein digestion and absorption	4	1.9802	0.054239	COL1A1, COL4A2, COL4A1, SLC8A1	76	88	7691	4.59988	0.999887	0.465313	0.442476	0.35411
KEGG_PATHWAY	mmu04530:Tight junction	4	1.9802	0.0572821	ACTN2, MYL2, MYL12A, MYL12B	76	90	7691	4.49766	0.999933	0.466849	0.443936	0.35268
KEGG_PATHWAY	mmu04930:Type II diabetes mellitus	3	1.48515	0.0851927	CACNA1C, PIK3CB, CACNA1E	76	50	7691	6.07184	1	0.661257	0.628803	0.201485
KEGG_PATHWAY	mmu04010:MAPK signaling pathway	6	2.9703	0.0975886	MEF2C, RPS6KA6, FLNB, CACNA1C, FLNC, CACNA1E	76	251	7691	2.41906	1	0.723043	0.687556	0.162692

## Sheet: DAVID GO Biological process
Category	Term	Count	%	PValue	Genes	List Total	Pop Hits	Pop Total	Fold Enrichment	Bonferroni	Benjamini	FDR	-LOG FDR
GOTERM_BP_DIRECT	GO:0060048~cardiac muscle contraction	13	6.43564	1.00498e-14	MYBPC3, RYR2, TNNC1, TPM1, SLC8A1, TTN, CSRP3, ACTC1, TNNT2, MYL2, SCN5A, MYH6, MYH7	164	48	18082	29.861	1.20529e-11	1.19894e-11	1.16979e-11	10.9319
GOTERM_BP_DIRECT	GO:0002027~regulation of heart rate	8	3.9604	2.84821e-08	MYBPC3, RYR2, HRC, SCN5A, CACNA1E, MYH6, SLC8A1, MYH7	164	36	18082	24.5014	3.39786e-05	1.69896e-05	1.65766e-05	4.7805
GOTERM_BP_DIRECT	GO:0002026~regulation of the force of heart contraction	7	3.46535	4.35067e-08	CSRP3, PLN, MYL2, ATP2A2, MYH6, SLC8A1, MYH7	164	23	18082	33.5562	5.19021e-05	1.73011e-05	1.68806e-05	4.77261
GOTERM_BP_DIRECT	GO:0055010~ventricular cardiac muscle tissue morphogenesis	7	3.46535	1.56427e-07	MYBPC3, MYL2, TNNC1, TNNT2, TPM1, MYH6, MYH7	164	28	18082	27.564	0.0001866	4.66543e-05	4.55202e-05	4.3418
GOTERM_BP_DIRECT	GO:0006874~cellular calcium ion homeostasis	10	4.9505	2.97267e-07	SLC24A2, ITGB1, RYR2, CSRP3, PLN, HEXB, ATP2A2, CACNA1C, PIK3CB, SLC8A1	164	100	18082	11.0256	0.000354576	5.22492e-05	5.09791e-05	4.29261
GOTERM_BP_DIRECT	GO:0045214~sarcomere organization	7	3.46535	2.98953e-07	ITGB1, MYBPC3, ACTN2, TNNT2, TPM1, MYH6, TTN	164	31	18082	24.8965	0.000356587	5.22492e-05	5.09791e-05	4.29261
GOTERM_BP_DIRECT	GO:0006936~muscle contraction	8	3.9604	3.06575e-07	MYBPC3, MYOM1, ACTN2, TNNT2, MYH6, MYOM2, TTN, MYH7	164	50	18082	17.641	0.000365677	5.22492e-05	5.09791e-05	4.29261
GOTERM_BP_DIRECT	GO:0014898~cardiac muscle hypertrophy in response to stress	6	2.9703	4.36215e-07	MIR208B, MEF2C, NPPA, ATP2A2, MYH6, MYH7	164	18	18082	36.752	0.000520269	6.50506e-05	6.34693e-05	4.19744
GOTERM_BP_DIRECT	GO:0048747~muscle fiber development	6	2.9703	5.87704e-07	MIR208A, MIR208B, CAPZB, MYL2, FLNC, SLC8A1	164	19	18082	34.8177	0.000700885	7.79034e-05	7.60097e-05	4.11913
GOTERM_BP_DIRECT	GO:0030049~muscle filament sliding	4	1.9802	2.45113e-05	TNNT2, TPM1, MYH6, MYH7	164	7	18082	63.0035	0.028819	0.0029242	0.00285312	2.54468
GOTERM_BP_DIRECT	GO:0010881~regulation of cardiac muscle contraction by regulation of the release of sequestered calcium ion	4	1.9802	3.89583e-05	RYR2, PLN, HRC, SLC8A1	164	8	18082	55.128	0.0454145	0.00418765	0.00408585	2.38872
GOTERM_BP_DIRECT	GO:0006816~calcium ion transport	9	4.45545	4.21222e-05	SLC24A2, RYR2, GRIN2A, PLN, CACHD1, ATP2A2, CACNA1C, CACNA1E, SLC8A1	164	141	18082	7.03762	0.0490111	0.00418765	0.00408585	2.38872
GOTERM_BP_DIRECT	GO:0008016~regulation of heart contraction	5	2.47525	9.50057e-05	MYBPC3, PLN, TNNT2, HRC, MYH6	164	27	18082	20.4178	0.107159	0.0087186	0.00850666	2.07024
GOTERM_BP_DIRECT	GO:0055003~cardiac myofibril assembly	4	1.9802	0.000149038	CSRP3, ACTC1, MYL2, TTN	164	12	18082	36.752	0.162903	0.0127001	0.0123914	1.90688
GOTERM_BP_DIRECT	GO:0071560~cellular response to transforming growth factor beta stimulus	6	2.9703	0.000221588	COL1A1, POSTN, MEF2C, COL4A2, ANKRD1, NOX4	164	61	18082	10.8449	0.232321	0.0176236	0.0171952	1.76459
GOTERM_BP_DIRECT	GO:0006941~striated muscle contraction	4	1.9802	0.000243339	ALDOA, MYH6, TTN, MYH7	164	14	18082	31.5017	0.25199	0.018144	0.0177029	1.75195
GOTERM_BP_DIRECT	GO:0051480~regulation of cytosolic calcium ion concentration	5	2.47525	0.000267982	TMEM178, RYR2, FXYD1, HRC, PDE6B	164	35	18082	15.7509	0.273666	0.0188061	0.0183489	1.73639
GOTERM_BP_DIRECT	GO:0055008~cardiac muscle tissue morphogenesis	4	1.9802	0.000369438	ACTC1, ANKRD1, XIRP2, TTN	164	16	18082	27.564	0.356492	0.0244855	0.0238903	1.62178
GOTERM_BP_DIRECT	GO:0035994~response to muscle stretch	4	1.9802	0.000445641	RYR2, ANKRD23, ANKRD1, SLC8A1	164	17	18082	25.9426	0.412435	0.0279816	0.0273014	1.56382
GOTERM_BP_DIRECT	GO:0007507~heart development	10	4.9505	0.000614098	MEF2C, MB, FLRT3, MYL2, DNAH5, TNNT2, XIRP2, CACNA1C, ACADM, TTN	164	261	18082	4.22437	0.519459	0.0366309	0.0357405	1.44684
GOTERM_BP_DIRECT	GO:0098735~positive regulation of the force of heart contraction	3	1.48515	0.00079338	RYR2, MYL2, SLC8A1	164	5	18082	66.1537	0.61205	0.0430229	0.041977	1.37699
GOTERM_BP_DIRECT	GO:0030240~skeletal muscle thin filament assembly	3	1.48515	0.00079338	ACTA1, ACTC1, TTN	164	5	18082	66.1537	0.61205	0.0430229	0.041977	1.37699
GOTERM_BP_DIRECT	GO:0010460~positive regulation of heart rate	4	1.9802	0.000848852	RYR2, NPPA, HRC, SCN5A	164	21	18082	21.0012	0.636912	0.0440296	0.0429593	1.36694
GOTERM_BP_DIRECT	GO:0043462~regulation of ATPase activity	3	1.48515	0.00118302	TNNC1, TPM1, MYH6	164	6	18082	55.128	0.756388	0.0572964	0.0559036	1.25256
GOTERM_BP_DIRECT	GO:0070588~calcium ion transmembrane transport	6	2.9703	0.00120068	SLC24A2, RYR2, ATP2A2, CACNA1C, CACNA1E, SLC8A1	164	88	18082	7.51746	0.761472	0.0572964	0.0559036	1.25256
GOTERM_BP_DIRECT	GO:0086010~membrane depolarization during action potential	4	1.9802	0.00199643	SCN8A, CACNA1C, SCN5A, CACNA1E	164	28	18082	15.7509	0.90783	0.0916052	0.0893784	1.04877
GOTERM_BP_DIRECT	GO:0038063~collagen-activated tyrosine kinase receptor signaling pathway	3	1.48515	0.00218225	COL1A1, COL4A2, COL4A1	164	8	18082	41.346	0.92619	0.0942535	0.0919624	1.03639
GOTERM_BP_DIRECT	GO:0048738~cardiac muscle tissue development	4	1.9802	0.00221215	ITGB1, CSRP3, PLN, HSPG2	164	29	18082	15.2077	0.928783	0.0942535	0.0919624	1.03639
GOTERM_BP_DIRECT	GO:0008217~regulation of blood pressure	5	2.47525	0.0023647	NISCH, NPPA, CACNA1C, MYH6, SLC8A1	164	62	18082	8.89162	0.940657	0.0972789	0.0949142	1.02267
GOTERM_BP_DIRECT	GO:0006811~ion transport	14	6.93069	0.00247425	CLIC5, RYR2, ATP2A2, GRIK1, CACNA1C, CACNA1E, SLC8A1, GRIN2A, SCN8A, FXYD1, CACHD1, VDAC1, SCN5A, KCNH1	164	584	18082	2.64313	0.947944	0.0983928	0.0960011	1.01772
GOTERM_BP_DIRECT	GO:0098911~regulation of ventricular cardiac muscle cell action potential	3	1.48515	0.00278916	DSP, RYR2, CACNA1C	164	9	18082	36.752	0.964283	0.100832	0.0983813	1.00709
GOTERM_BP_DIRECT	GO:0086036~regulation of cardiac muscle cell membrane potential	3	1.48515	0.00278916	FXYD1, ATP2A2, SLC8A1	164	9	18082	36.752	0.964283	0.100832	0.0983813	1.00709
GOTERM_BP_DIRECT	GO:0003300~cardiac muscle hypertrophy	3	1.48515	0.00278916	RYR2, CSRP3, TTN	164	9	18082	36.752	0.964283	0.100832	0.0983813	1.00709
GOTERM_BP_DIRECT	GO:0071356~cellular response to tumor necrosis factor	6	2.9703	0.00320251	COL1A1, POSTN, FABP4, ANKRD1, RORA, ADAMTS12	164	110	18082	6.01397	0.978219	0.112371	0.109639	0.960035
GOTERM_BP_DIRECT	GO:0014883~transition between fast and slow fiber	3	1.48515	0.00346585	TNNC1, ATP2A2, MYH7	164	10	18082	33.0768	0.984108	0.118136	0.115264	0.938305
GOTERM_BP_DIRECT	GO:0055007~cardiac muscle cell differentiation	4	1.9802	0.00446285	ITGB1, MEF2C, NOX4, ACADM	164	37	18082	11.9196	0.995185	0.147894	0.144299	0.840738
GOTERM_BP_DIRECT	GO:0098609~cell-cell adhesion	7	3.46535	0.00741504	CAPZB, FLRT3, BSG, FLNB, LRRFIP1, PDLIM5, ALDOA	164	189	18082	4.08356	0.999861	0.237293	0.231525	0.635402
GOTERM_BP_DIRECT	GO:0034765~regulation of ion transmembrane transport	6	2.9703	0.00758646	CLIC5, SCN8A, CACNA1C, SCN5A, CACNA1E, KCNH1	164	135	18082	4.90027	0.999887	0.237293	0.231525	0.635402
GOTERM_BP_DIRECT	GO:0055013~cardiac muscle cell development	3	1.48515	0.00785145	MIR208A, ACTN2, SLC8A1	164	15	18082	22.0512	0.999918	0.237293	0.231525	0.635402
GOTERM_BP_DIRECT	GO:0001666~response to hypoxia	7	3.46535	0.00795618	RYR2, POSTN, MB, NPPA, NOX4, ALDOA, SLC8A1	164	192	18082	4.01975	0.999927	0.237293	0.231525	0.635402
GOTERM_BP_DIRECT	GO:0008360~regulation of cell shape	6	2.9703	0.00855442	SH3KBP1, HEXB, TPM1, ALDOA, MYL12A, MYL12B	164	139	18082	4.75926	0.999965	0.241862	0.235983	0.62712
GOTERM_BP_DIRECT	GO:0031175~neuron projection development	6	2.9703	0.00855442	ITGB1, LINGO1, CAPZB, FLRT3, FSHR, IGF1R	164	139	18082	4.75926	0.999965	0.241862	0.235983	0.62712
GOTERM_BP_DIRECT	GO:0007512~adult heart development	3	1.48515	0.0089203	MYH6, TTN, MYH7	164	16	18082	20.673	0.999977	0.241862	0.235983	0.62712
GOTERM_BP_DIRECT	GO:0086004~regulation of cardiac muscle cell contraction	3	1.48515	0.0089203	PLN, FXYD1, SCN5A	164	16	18082	20.673	0.999977	0.241862	0.235983	0.62712
GOTERM_BP_DIRECT	GO:0030036~actin cytoskeleton organization	6	2.9703	0.00933155	NISCH, DIAPH2, CAPZB, NRAP, XIRP2, FLNB	164	142	18082	4.65871	0.999986	0.24739	0.241376	0.617306
GOTERM_BP_DIRECT	GO:0051481~negative regulation of cytosolic calcium ion concentration	3	1.48515	0.0100503	RYR2, HRC, SLC8A1	164	17	18082	19.457	0.999994	0.255106	0.248904	0.603968
GOTERM_BP_DIRECT	GO:0042692~muscle cell differentiation	3	1.48515	0.0100503	ANKRD1, QK, RORA	164	17	18082	19.457	0.999994	0.255106	0.248904	0.603968
GOTERM_BP_DIRECT	GO:0006469~negative regulation of protein kinase activity	5	2.47525	0.0107398	FABP4, LRRTM3, FLRT3, PPP1R1C, BGN	164	95	18082	5.80295	0.999997	0.266929	0.260441	0.584291
GOTERM_BP_DIRECT	GO:0043065~positive regulation of apoptotic process	9	4.45545	0.0111493	ITGB1, GRIN2A, CAMK1D, ZBTB16, EEF1A2, ANKRD1, NOX4, CLU, IGF2R	164	335	18082	2.9621	0.999998	0.26819	0.26167	0.582245
GOTERM_BP_DIRECT	GO:0051693~actin filament capping	3	1.48515	0.0112401	CAPZB, TPM1, SPTBN1	164	18	18082	18.376	0.999999	0.26819	0.26167	0.582245
GOTERM_BP_DIRECT	GO:0007275~multicellular organism development	18	8.91089	0.0115921	RYR2, MEF2C, SEMA6A, DDX4, NDRG2, CHRDL1, CSRP3, JPH2, DIAPH2, OBSCN, RFX6, FLRT3, MGP, PLAC1, FAT3, QK, JARID2, EDIL3	164	1029	18082	1.92868	0.999999	0.271164	0.264572	0.577456
GOTERM_BP_DIRECT	GO:0007155~cell adhesion	11	5.44554	0.0126682	COL28A1, ITGB1, MYBPC3, POSTN, FLRT3, EMILIN2, PKP4, FAT3, PIK3CB, SPG7, EDIL3	164	485	18082	2.50065	1	0.290638	0.283573	0.547336
GOTERM_BP_DIRECT	GO:0007626~locomotory behavior	5	2.47525	0.016534	GRIN2A, SCN8A, FSHR, HEXB, CACNA1E	164	108	18082	5.10445	1	0.364944	0.356073	0.448461
GOTERM_BP_DIRECT	GO:0055085~transmembrane transport	9	4.45545	0.0175679	RYR2, SCN8A, VDAC1, CACNA1C, SCN5A, CACNA1E, SLC25A4, SLC8A1, KCNH1	164	364	18082	2.72611	1	0.364944	0.356073	0.448461
GOTERM_BP_DIRECT	GO:1990036~calcium ion import into sarcoplasmic reticulum	2	0.990099	0.0179482	HRC, ATP2A2	164	2	18082	110.256	1	0.364944	0.356073	0.448461
GOTERM_BP_DIRECT	GO:0032972~regulation of muscle filament sliding speed	2	0.990099	0.0179482	TNNC1, TNNT2	164	2	18082	110.256	1	0.364944	0.356073	0.448461
GOTERM_BP_DIRECT	GO:0060419~heart growth	2	0.990099	0.0179482	MIR208A, TTN	164	2	18082	110.256	1	0.364944	0.356073	0.448461
GOTERM_BP_DIRECT	GO:0006937~regulation of muscle contraction	3	1.48515	0.0180484	TNNC1, TNNT2, ATP2A2	164	23	18082	14.3812	1	0.364944	0.356073	0.448461
GOTERM_BP_DIRECT	GO:0070509~calcium ion import	3	1.48515	0.0180484	CACNA1C, CACNA1E, SLC8A1	164	23	18082	14.3812	1	0.364944	0.356073	0.448461
GOTERM_BP_DIRECT	GO:0008542~visual learning	4	1.9802	0.0192474	ITGB1, GRIN2A, CACNA1C, CACNA1E	164	63	18082	7.00039	1	0.382703	0.3734	0.427825
GOTERM_BP_DIRECT	GO:0009791~post-embryonic development	5	2.47525	0.0197581	MYL2, ACADM, IGF2R, SLC8A1, FOXP2	164	114	18082	4.83579	1	0.386059	0.376674	0.424034
GOTERM_BP_DIRECT	GO:0003007~heart morphogenesis	4	1.9802	0.0200634	MYBPC3, MYL2, SLC8A1, TTN	164	64	18082	6.89101	1	0.386059	0.376674	0.424034
GOTERM_BP_DIRECT	GO:0072661~protein targeting to plasma membrane	3	1.48515	0.0227806	BSG, MYL12A, SPTBN1	164	26	18082	12.7219	1	0.431385	0.420899	0.375822
GOTERM_BP_DIRECT	GO:0030154~cell differentiation	14	6.93069	0.0243856	MEF2C, SEMA6A, DDX4, NDRG2, CHRDL1, CSRP3, DIAPH2, OBSCN, RFX6, MGP, CCDC63, QK, FLNB, JARID2	164	780	18082	1.97896	1	0.454563	0.443513	0.353093
GOTERM_BP_DIRECT	GO:0086091~regulation of heart rate by cardiac conduction	3	1.48515	0.0261874	DSP, CACNA1C, SCN5A	164	28	18082	11.8132	1	0.473358	0.461851	0.335498
GOTERM_BP_DIRECT	GO:0055074~calcium ion homeostasis	3	1.48515	0.0261874	JPH2, HRC, SLC8A1	164	28	18082	11.8132	1	0.473358	0.461851	0.335498
GOTERM_BP_DIRECT	GO:0001958~endochondral ossification	3	1.48515	0.0297864	COL1A1, MEF2C, HSPG2	164	30	18082	11.0256	1	0.530375	0.517483	0.286104
GOTERM_BP_DIRECT	GO:0071260~cellular response to mechanical stimulus	4	1.9802	0.0334634	COL1A1, MIR208A, NPPA, ANKRD1	164	78	18082	5.65416	1	0.587085	0.572814	0.241986
GOTERM_BP_DIRECT	GO:0035995~detection of muscle stretch	2	0.990099	0.0355762	CSRP3, TTN	164	4	18082	55.128	1	0.589478	0.575149	0.24022
GOTERM_BP_DIRECT	GO:0086045~membrane depolarization during AV node cell action potential	2	0.990099	0.0355762	CACNA1C, SCN5A	164	4	18082	55.128	1	0.589478	0.575149	0.24022
GOTERM_BP_DIRECT	GO:0060420~regulation of heart growth	2	0.990099	0.0355762	MIR208A, MYH6	164	4	18082	55.128	1	0.589478	0.575149	0.24022
GOTERM_BP_DIRECT	GO:0035984~cellular response to trichostatin A	2	0.990099	0.0355762	MIR208B, MEF2C	164	4	18082	55.128	1	0.589478	0.575149	0.24022
GOTERM_BP_DIRECT	GO:0007605~sensory perception of sound	5	2.47525	0.0363784	COL1A1, CLIC5, SCN8A, HEXB, MYO3A	164	138	18082	3.99479	1	0.594512	0.58006	0.236527
GOTERM_BP_DIRECT	GO:0006810~transport	25	12.3762	0.037375	CLIC5, RYR2, ATP2A2, GRIK1, CACNA1C, CACNA1E, ABCA13, SLC8A1, GRIN2A, MB, QK, SCN5A, KPNA1, KCNH1, ABCA1, SORBS1, ANO4, IGF2R, FABP4, SCN8A, HNRNPA2B1, FXYD1, CACHD1, VDAC1, SLC25A4	164	1822	18082	1.51284	1	0.602546	0.587899	0.230697
GOTERM_BP_DIRECT	GO:0003341~cilium movement	3	1.48515	0.0395727	DNAH5, CCDC63, DNAH7B	164	35	18082	9.45052	1	0.62947	0.614168	0.211713
GOTERM_BP_DIRECT	GO:0048015~phosphatidylinositol-mediated signaling	3	1.48515	0.0416577	PIK3CB, IGF1R, KCNH1	164	36	18082	9.18801	1	0.644103	0.628446	0.201732
GOTERM_BP_DIRECT	GO:0060079~excitatory postsynaptic potential	3	1.48515	0.0416577	GRIN2A, MEF2C, GRIK1	164	36	18082	9.18801	1	0.644103	0.628446	0.201732
GOTERM_BP_DIRECT	GO:0061333~renal tubule morphogenesis	2	0.990099	0.0442719	MEF2C, COL4A1	164	5	18082	44.1024	1	0.644103	0.628446	0.201732
GOTERM_BP_DIRECT	GO:0060297~regulation of sarcomere organization	2	0.990099	0.0442719	MEF2C, ANKRD23	164	5	18082	44.1024	1	0.644103	0.628446	0.201732
GOTERM_BP_DIRECT	GO:1902004~positive regulation of beta-amyloid formation	2	0.990099	0.0442719	LRRTM3, CLU	164	5	18082	44.1024	1	0.644103	0.628446	0.201732
GOTERM_BP_DIRECT	GO:0090131~mesenchyme migration	2	0.990099	0.0442719	ACTA1, ACTC1	164	5	18082	44.1024	1	0.644103	0.628446	0.201732
GOTERM_BP_DIRECT	GO:0090209~negative regulation of triglyceride metabolic process	2	0.990099	0.0442719	CDK8, ESR1	164	5	18082	44.1024	1	0.644103	0.628446	0.201732
GOTERM_BP_DIRECT	GO:0010882~regulation of cardiac muscle contraction by calcium ion signaling	2	0.990099	0.0528897	RYR2, ATP2A2	164	6	18082	36.752	1	0.733691	0.715856	0.145174
GOTERM_BP_DIRECT	GO:0060372~regulation of atrial cardiac muscle cell membrane repolarization	2	0.990099	0.0528897	NPPA, SCN5A	164	6	18082	36.752	1	0.733691	0.715856	0.145174
GOTERM_BP_DIRECT	GO:0086012~membrane depolarization during cardiac muscle cell action potential	2	0.990099	0.0528897	CACNA1C, SCN5A	164	6	18082	36.752	1	0.733691	0.715856	0.145174
GOTERM_BP_DIRECT	GO:0070296~sarcoplasmic reticulum calcium ion transport	2	0.990099	0.0528897	RYR2, ATP2A2	164	6	18082	36.752	1	0.733691	0.715856	0.145174
GOTERM_BP_DIRECT	GO:0007399~nervous system development	8	3.9604	0.0549538	MEF2C, RBFOX1, CAMK1D, SEMA6A, GRIK1, SPG7, NDRG2, CHRDL1	164	377	18082	2.33965	1	0.753561	0.735243	0.133569
GOTERM_BP_DIRECT	GO:0046426~negative regulation of JAK-STAT cascade	3	1.48515	0.0573359	LRRTM3, FLRT3, BGN	164	43	18082	7.69229	1	0.769556	0.750849	0.124447
GOTERM_BP_DIRECT	GO:0042391~regulation of membrane potential	4	1.9802	0.0574103	GRIN2A, ACTN2, GRIK1, KCNH1	164	97	18082	4.54664	1	0.769556	0.750849	0.124447
GOTERM_BP_DIRECT	GO:0060011~Sertoli cell proliferation	2	0.990099	0.0614303	FSHR, ESR1	164	7	18082	31.5017	1	0.79659	0.777226	0.109452
GOTERM_BP_DIRECT	GO:0003231~cardiac ventricle development	2	0.990099	0.0614303	TNNC1, SCN5A	164	7	18082	31.5017	1	0.79659	0.777226	0.109452
GOTERM_BP_DIRECT	GO:0033135~regulation of peptidyl-serine phosphorylation	2	0.990099	0.0614303	PLCL2, HRC	164	7	18082	31.5017	1	0.79659	0.777226	0.109452
GOTERM_BP_DIRECT	GO:0045429~positive regulation of nitric oxide biosynthetic process	3	1.48515	0.0621382	HSP90AB1, CLU, ESR1	164	45	18082	7.35041	1	0.797106	0.77773	0.109171
GOTERM_BP_DIRECT	GO:0034220~ion transmembrane transport	3	1.48515	0.067072	SLC24A2, RYR2, KCNH1	164	47	18082	7.03762	1	0.842261	0.821787	0.0852406
GOTERM_BP_DIRECT	GO:0055009~atrial cardiac muscle tissue morphogenesis	2	0.990099	0.0698943	TNNT2, MYH6	164	8	18082	27.564	1	0.842261	0.821787	0.0852406
GOTERM_BP_DIRECT	GO:0048739~cardiac muscle fiber development	2	0.990099	0.0698943	MYH6, TTN	164	8	18082	27.564	1	0.842261	0.821787	0.0852406
GOTERM_BP_DIRECT	GO:0071711~basement membrane organization	2	0.990099	0.0698943	COL4A1, FSHR	164	8	18082	27.564	1	0.842261	0.821787	0.0852406
GOTERM_BP_DIRECT	GO:0051963~regulation of synapse assembly	2	0.990099	0.0698943	MEF2C, PDLIM5	164	8	18082	27.564	1	0.842261	0.821787	0.0852406
GOTERM_BP_DIRECT	GO:0071313~cellular response to caffeine	2	0.990099	0.0698943	RYR2, SLC8A1	164	8	18082	27.564	1	0.842261	0.821787	0.0852406
GOTERM_BP_DIRECT	GO:0060351~cartilage development involved in endochondral bone morphogenesis	2	0.990099	0.0782824	COL1A1, HSPG2	164	9	18082	24.5014	1	0.924663	0.902185	0.0447042
GOTERM_BP_DIRECT	GO:0060314~regulation of ryanodine-sensitive calcium-release channel activity	2	0.990099	0.0782824	PLN, HRC	164	9	18082	24.5014	1	0.924663	0.902185	0.0447042
GOTERM_BP_DIRECT	GO:0071277~cellular response to calcium ion	3	1.48515	0.0826015	MEF2C, SCN5A, KCNH1	164	53	18082	6.24091	1	0.966113	0.942628	0.0256595
GOTERM_BP_DIRECT	GO:0030198~extracellular matrix organization	4	1.9802	0.0840366	POSTN, COL4A2, COL4A1, HSPG2	164	114	18082	3.86864	1	0.973356	0.949696	0.0224156
GOTERM_BP_DIRECT	GO:0086002~cardiac muscle cell action potential involved in contraction	2	0.990099	0.0865954	CACNA1C, SCN5A	164	10	18082	22.0512	1	0.993349	0.969202	0.0135857
GOTERM_BP_DIRECT	GO:0045822~negative regulation of heart contraction	2	0.990099	0.0948338	PLN, ATP2A2	164	11	18082	20.0466	1	1	0.97651	0.0103233
GOTERM_BP_DIRECT	GO:0061049~cell growth involved in cardiac muscle cell development	2	0.990099	0.0948338	NPPA, PDLIM5	164	11	18082	20.0466	1	1	0.97651	0.0103233
GOTERM_BP_DIRECT	GO:0061337~cardiac conduction	2	0.990099	0.0948338	MIR208A, CACNA1C	164	11	18082	20.0466	1	1	0.97651	0.0103233
GOTERM_BP_DIRECT	GO:0042542~response to hydrogen peroxide	3	1.48515	0.0962907	COL1A1, MB, SLC8A1	164	58	18082	5.7029	1	1	0.97651	0.0103233
GOTERM_BP_DIRECT	GO:0007519~skeletal muscle tissue development	3	1.48515	0.0962907	MEF2C, FLNB, FOXP2	164	58	18082	5.7029	1	1	0.97651	0.0103233
GOTERM_BP_DIRECT	GO:0050885~neuromuscular process controlling balance	3	1.48515	0.0962907	CLIC5, RBFOX1, HEXB	164	58	18082	5.7029	1	1	0.97651	0.0103233

## Sheet: DAVID GO Molecular function
Category	Term	Count	%	PValue	Genes	List Total	Pop Hits	Pop Total	Fold Enrichment	Bonferroni	Benjamini	FDR	-LOG FDR
GOTERM_MF_DIRECT	GO:0003779~actin binding	17	8.41584	7.55031e-08	MYBPC3, ITGB1, ACTN2, TPM1, DIAPH2, CAPZB, TNNT2, MYO3A, NRAP, XIRP2, FLNB, FLNC, PDLIM5, MYH6, SPTBN1, TNS1, MYH7	159	338	17446	5.51863	2.89173e-05	2.89177e-05	2.74076e-05	4.56213
GOTERM_MF_DIRECT	GO:0005200~structural constituent of cytoskeleton	9	4.45545	5.19169e-07	MYBPC3, MYOM1, DES, TUBB3, TNNT2, TPM1, SPTBN1, MYOM2, TTN	159	78	17446	12.6604	0.000198822	9.90977e-05	9.39229e-05	4.02723
GOTERM_MF_DIRECT	GO:0005516~calmodulin binding	12	5.94059	8.3834e-07	RYR2, CAMK1D, OBSCN, MYO3A, CACNA1C, SCN5A, MYH6, SPTBN1, SLC8A1, TTN, KCNH1, MYH7	159	182	17446	7.2345	0.000321033	9.90977e-05	9.39229e-05	4.02723
GOTERM_MF_DIRECT	GO:0030506~ankyrin binding	6	2.9703	1.03496e-06	OBSCN, FLNC, SCN5A, SPTBN1, SLC8A1, TTN	159	21	17446	31.3495	0.000396312	9.90977e-05	9.39229e-05	4.02723
GOTERM_MF_DIRECT	GO:0005509~calcium ion binding	22	10.8911	1.39813e-06	SLC24A2, CRB1, RYR2, ACTN2, TNNC1, ATP2A2, SYT9, CACNA1E, HSPG2, FSTL1, MYL12A, SLC8A1, MYL12B, DNAH7B, TTN, MYL2, MGP, HRC, FAT3, HMCN1, EDIL3, HABP2	159	699	17446	3.45338	0.000535341	0.000107097	0.000101504	3.99352
GOTERM_MF_DIRECT	GO:0044325~ion channel binding	9	4.45545	1.34986e-05	HSP90AB1, ACTN2, FXYD1, HRC, VDAC1, CACNA1C, SCN5A, SLC8A1, KCNH1	159	120	17446	8.22925	0.00515665	0.000752538	0.000713241	3.14676
GOTERM_MF_DIRECT	GO:0005515~protein binding	62	30.6931	1.3754e-05	ITGB1, RYR2, HSP90AB1, SH3KBP1, ATP2A2, RORA, GRIK1, CLU, SLC8A1, IGF1R, CSRP3, JPH2, MIR208B, CAPZB, TUBB3, ANKRD1, SCN5A, LRRFIP1, JARID2, SH3GL2, KPNA1, DSP, MEF2C, SEMA6A, ACTN2, HSPG2, FOXP2, GJD2, TMEM178, ACTA1, RFX6, RN7SK, SCN8A, VDAC1, MALAT1, SLC25A4, MYH6, CRB1, DDX4, LPL, CACNA1C, TTN, GRIN2A, PLN, FLRT3, CMYA5, NRAP, XIRP2, FLNB, PDLIM5, BRD7, SF3B1, SPTBN1, ABCA1, LINGO1, ZBTB16, P…	159	4092	17446	1.66247	0.00525395	0.000752538	0.000713241	3.14676
GOTERM_MF_DIRECT	GO:0031432~titin binding	4	1.9802	5.88221e-05	OBSCN, ACTN2, ANKRD23, ANKRD1	159	9	17446	48.7659	0.0222776	0.00281611	0.00266905	2.57364
GOTERM_MF_DIRECT	GO:0005216~ion channel activity	9	4.45545	0.000160241	RYR2, GRIN2A, SCN8A, FXYD1, GRIK1, CACNA1C, SCN5A, CACNA1E, KCNH1	159	170	17446	5.80888	0.0595317	0.00681915	0.00646306	2.18956
GOTERM_MF_DIRECT	GO:0098641~cadherin binding involved in cell-cell adhesion	10	4.9505	0.00101405	ITGB1, HSP90AB1, CAPZB, AHNAK, BSG, FLNB, LRRFIP1, PDLIM5, ALDOA, SPTBN1	159	279	17446	3.93273	0.32198	0.0353074	0.0334637	1.47543
GOTERM_MF_DIRECT	GO:0051015~actin filament binding	7	3.46535	0.00128584	CAPZB, ACTN2, TNNC1, TPM1, MYO3A, FLNC, TTN	159	132	17446	5.81866	0.389082	0.0410396	0.0388965	1.41009
GOTERM_MF_DIRECT	GO:0008092~cytoskeletal protein binding	5	2.47525	0.00336359	DES, ACTN2, FLNC, ALDOA, SLC8A1	159	68	17446	8.06789	0.724846	0.0990964	0.0939217	1.02723
GOTERM_MF_DIRECT	GO:0030898~actin-dependent ATPase activity	3	1.48515	0.00595414	MYO3A, MYH6, MYH7	159	13	17446	25.3208	0.898455	0.140767	0.133416	0.874793
GOTERM_MF_DIRECT	GO:0042805~actinin binding	3	1.48515	0.00595414	CSRP3, PDLIM5, TTN	159	13	17446	25.3208	0.898455	0.140767	0.133416	0.874793
GOTERM_MF_DIRECT	GO:0005201~extracellular matrix structural constituent	4	1.9802	0.00603827	COL1A1, COL4A2, COL4A1, MGP	159	41	17446	10.7047	0.901694	0.140767	0.133416	0.874793
GOTERM_MF_DIRECT	GO:0019901~protein kinase binding	11	5.44554	0.00624812	ITGB1, RYR2, GRIN2A, HSP90AB1, EEF1A2, VDAC1, SORBS1, SCN5A, MYH6, TTN, KCNH1	159	434	17446	2.781	0.909331	0.140767	0.133416	0.874793
GOTERM_MF_DIRECT	GO:0005244~voltage-gated ion channel activity	6	2.9703	0.00749009	CLIC5, SCN8A, CACNA1C, SCN5A, CACNA1E, KCNH1	159	134	17446	4.91298	0.943837	0.146117	0.138486	0.858593
GOTERM_MF_DIRECT	GO:0005262~calcium channel activity	5	2.47525	0.00773933	SLC24A2, RYR2, GRIN2A, CACNA1C, CACNA1E	159	86	17446	6.37926	0.948988	0.146117	0.138486	0.858593
GOTERM_MF_DIRECT	GO:0051117~ATPase binding	5	2.47525	0.00838164	ABCA1, GRIN2A, FXYD1, HRC, ESR1	159	88	17446	6.23428	0.960192	0.146117	0.138486	0.858593
GOTERM_MF_DIRECT	GO:0008270~zinc ion binding	19	9.40594	0.00863127	NSMCE2, RORA, SPG7, ADAMTS12, ESR1, ZDHHC14, CCNB1IP1, ADAMTSL1, AFG3L1, SH3RF2, RNF148, CSRP3, GRIN2A, TEX13A, VPS8, NRAP, XIRP2, PDLIM5, RNF133	159	1075	17446	1.9393	0.963852	0.146117	0.138486	0.858593
GOTERM_MF_DIRECT	GO:0008307~structural constituent of muscle	3	1.48515	0.00899874	MYBPC3, CSRP3, TTN	159	16	17446	20.5731	0.968637	0.146117	0.138486	0.858593
GOTERM_MF_DIRECT	GO:0000146~microfilament motor activity	3	1.48515	0.00899874	MYO3A, MYH6, MYH7	159	16	17446	20.5731	0.968637	0.146117	0.138486	0.858593
GOTERM_MF_DIRECT	GO:0005524~ATP binding	24	11.8812	0.00915613	ABCA1, CAMK1D, DDX4, HSP90AB1, DNAH5, ATP2A2, PIK3CB, SPG7, ABCA13, IGF1R, TTN, AFG3L1, ACTA1, CDK8, LARS2, HELB, RPS6KA6, ACTC1, OBSCN, SCN8A, MYO3A, DGKK, MYH6, MYH7	159	1507	17446	1.74742	0.970488	0.146117	0.138486	0.858593
GOTERM_MF_DIRECT	GO:0016887~ATPase activity	7	3.46535	0.00982479	ABCA1, ACTC1, DNAH5, ABCA13, MYH6, DNAH7B, MYH7	159	200	17446	3.84031	0.977212	0.150516	0.142656	0.84571
GOTERM_MF_DIRECT	GO:0051393~alpha-actinin binding	3	1.48515	0.0113384	ITGB1, XIRP2, CACNA1C	159	18	17446	18.2872	0.987316	0.167023	0.158302	0.800515
GOTERM_MF_DIRECT	GO:0097110~scaffold protein binding	4	1.9802	0.0122642	DSP, RYR2, GRIN2A, SCN5A	159	53	17446	8.281	0.99114	0.17397	0.164886	0.782817
GOTERM_MF_DIRECT	GO:0097493~structural molecule activity conferring elasticity	2	0.990099	0.0180315	AHNAK, TTN	159	2	17446	109.723	0.999059	0.246646	0.233766	0.631219
GOTERM_MF_DIRECT	GO:0017022~myosin binding	3	1.48515	0.0229752	MYBPC3, ACTC1, FXYD1	159	26	17446	12.6604	0.999864	0.303431	0.287586	0.541232
GOTERM_MF_DIRECT	GO:0019899~enzyme binding	9	4.45545	0.0238462	RYR2, ATP2A2, PDE4DIP, CACNA1C, SCN5A, SLC25A4, ESR1, IGF2R, TTN	159	384	17446	2.57164	0.999903	0.304436	0.288539	0.539796
GOTERM_MF_DIRECT	GO:0004222~metalloendopeptidase activity	5	2.47525	0.0256394	AFG3L1, ADAMTSL1, SPG7, ADAMTS12, TRABD2B	159	123	17446	4.4603	0.999952	0.308822	0.292695	0.533584
GOTERM_MF_DIRECT	GO:0000166~nucleotide binding	27	13.3663	0.0258918	DDX4, HSP90AB1, DNAH5, ATP2A2, PIK3CB, SPG7, ABCA13, IGF1R, HELB, RPS6KA6, TUBB3, ABCA1, RBFOX1, CAMK1D, AFG3L1, ACTA1, CDK8, LARS2, ACTC1, OBSCN, SCN8A, HNRNPA2B1, MYO3A, EEF1A2, VDAC1, MYH6, MYH7	159	1936	17446	1.53023	0.999957	0.308822	0.292695	0.533584
GOTERM_MF_DIRECT	GO:0050839~cell adhesion molecule binding	4	1.9802	0.0266086	DSP, ITGB1, POSTN, GRIN2A	159	71	17446	6.18159	0.999967	0.308822	0.292695	0.533584
GOTERM_MF_DIRECT	GO:0003774~motor activity	4	1.9802	0.0349552	DNAH5, MYO3A, MYH6, MYH7	159	79	17446	5.55561	0.999999	0.39376	0.373198	0.428061
GOTERM_MF_DIRECT	GO:0031013~troponin I binding	2	0.990099	0.0444748	TNNC1, TNNT2	159	5	17446	43.8893	1	0.466381	0.442027	0.354551
GOTERM_MF_DIRECT	GO:0022843~voltage-gated cation channel activity	2	0.990099	0.0444748	GRIN2A, GRIK1	159	5	17446	43.8893	1	0.466381	0.442027	0.354551
GOTERM_MF_DIRECT	GO:0044822~poly(A) RNA binding	17	8.41584	0.0450551	ANKRD17, DSP, HSP90AB1, AHNAK, MDH2, KTN1, HELB, CMSS1, CSDE1, HNRNPA2B1, ZC3H18, QK, FLNB, ALDOA, SF3B1, SPTBN1, TNS1	159	1113	17446	1.67592	1	0.466381	0.442027	0.354551
GOTERM_MF_DIRECT	GO:0031433~telethonin binding	2	0.990099	0.053131	CSRP3, TTN	159	6	17446	36.5744	1	0.535504	0.507541	0.294529
GOTERM_MF_DIRECT	GO:0008237~metallopeptidase activity	5	2.47525	0.057793	AFG3L1, ADAMTSL1, SPG7, ADAMTS12, TRABD2B	159	160	17446	3.42885	1	0.567557	0.537919	0.269283
GOTERM_MF_DIRECT	GO:0032036~myosin heavy chain binding	2	0.990099	0.0617093	MYBPC3, MYL12B	159	7	17446	31.3495	1	0.585147	0.554591	0.256027
GOTERM_MF_DIRECT	GO:0001046~core promoter sequence-specific DNA binding	3	1.48515	0.0626398	MEF2C, RORA, ESR1	159	45	17446	7.31488	1	0.585147	0.554591	0.256027
GOTERM_MF_DIRECT	GO:0051371~muscle alpha-actinin binding	2	0.990099	0.0702103	NRAP, TTN	159	8	17446	27.4308	1	0.640251	0.606818	0.216942
GOTERM_MF_DIRECT	GO:0046872~metal ion binding	39	19.3069	0.0772556	ITGB1, ZFP949, ATP2A2, RORA, CACNA1C, SPG7, ADAMTS12, CACNA1E, SLC8A1, MYL12B, CSRP3, GRIN2A, RPS6KA6, MB, VPS8, NRAP, XIRP2, ZC3H18, PDE6B, PDLIM5, EDIL3, RNF133, MYBPC3, POSTN, ACTN2, TNNC1, ZBTB16, NSMCE2, SYT9, ESR1, HSPG2, FOXP2, CCNB1IP1, AFG3L1, COL1A1, SH3RF2, RNF148, MYL2, TRABD2B	159	3355	17446	1.27547	1	0.688114	0.652181	0.185632
GOTERM_MF_DIRECT	GO:0002020~protease binding	4	1.9802	0.0901298	ITGB1, ALDOA, HSPG2, TTN	159	117	17446	3.75122	1	0.709543	0.672491	0.172313
GOTERM_MF_DIRECT	GO:0047485~protein N-terminus binding	4	1.9802	0.0901298	TPM1, PDLIM5, CACNA1E, CLU	159	117	17446	3.75122	1	0.709543	0.672491	0.172313
GOTERM_MF_DIRECT	GO:0004860~protein kinase inhibitor activity	3	1.48515	0.0942306	LRRTM3, FLRT3, BGN	159	57	17446	5.77491	1	0.709543	0.672491	0.172313
GOTERM_MF_DIRECT	GO:0046983~protein dimerization activity	5	2.47525	0.0944227	SLC24A2, GRIN2A, MEF2C, ACTN2, ANO4	159	190	17446	2.88745	1	0.709543	0.672491	0.172313
GOTERM_MF_DIRECT	GO:0004176~ATP-dependent peptidase activity	2	0.990099	0.095257	AFG3L1, SPG7	159	11	17446	19.9497	1	0.709543	0.672491	0.172313
GOTERM_MF_DIRECT	GO:0043560~insulin receptor substrate binding	2	0.990099	0.095257	PIK3CB, IGF1R	159	11	17446	19.9497	1	0.709543	0.672491	0.172313
GOTERM_MF_DIRECT	GO:0001223~transcription coactivator binding	2	0.990099	0.095257	RORA, ESR1	159	11	17446	19.9497	1	0.709543	0.672491	0.172313
GOTERM_MF_DIRECT	GO:0008331~high voltage-gated calcium channel activity	2	0.990099	0.095257	CACNA1C, CACNA1E	159	11	17446	19.9497	1	0.709543	0.672491	0.172313

## Sheet: DAVID GO Cellular component
Category	Term	Count	%	PValue	Genes	List Total	Pop Hits	Pop Total	Fold Enrichment	Bonferroni	Benjamini	FDR	-LOG FDR
GOTERM_CC_DIRECT	GO:0030018~Z disc	22	10.8911	2.59073e-21	RYR2, ACTN2, CACNA1C, MYL12A, SLC8A1, MYL12B, TTN, CSRP3, JPH2, DES, OBSCN, CAPZB, SCN8A, HRC, XIRP2, FLNB, SCN5A, FLNC, PDLIM5, ALDOA, MYH6, MYH7	174	124	19662	20.0484	7.38357e-19	7.38357e-19	6.73589e-19	18.1716
GOTERM_CC_DIRECT	GO:0030016~myofibril	11	5.44554	1.44446e-12	MYBPC3, MYL2, TNNT2, ANKRD23, TPM1, NRAP, ANKRD1, PDE4DIP, MYH6, TTN, MYH7	174	40	19662	31.075	4.11686e-10	2.05835e-10	1.8778e-10	9.72635
GOTERM_CC_DIRECT	GO:0030017~sarcomere	9	4.45545	9.4851e-10	MYBPC3, ACTA1, MYOM1, RYR2, ACTC1, OBSCN, ACTN2, TNNT2, TTN	174	37	19662	27.4865	2.70325e-07	9.01084e-08	8.22042e-08	7.08511
GOTERM_CC_DIRECT	GO:0031430~M band	7	3.46535	2.8239e-08	MYOM1, OBSCN, CMYA5, ALDOA, SPTBN1, MYOM2, TTN	174	22	19662	35.9545	8.04807e-06	2.01203e-06	1.83553e-06	5.73624
GOTERM_CC_DIRECT	GO:0042383~sarcolemma	11	5.44554	9.20989e-08	ITGB1, RYR2, DES, AHNAK, BSG, FXYD1, BGN, CACNA1C, FLNC, SCN5A, SLC8A1	174	118	19662	10.5339	2.62478e-05	5.24964e-06	4.78914e-06	5.31974
GOTERM_CC_DIRECT	GO:0001725~stress fiber	9	4.45545	1.28055e-07	ACTA1, TPM1, NOX4, FLNB, SORBS1, MYH6, MYL12A, MYL12B, MYH7	174	67	19662	15.1791	3.6495e-05	6.0826e-06	5.54904e-06	5.25578
GOTERM_CC_DIRECT	GO:0031012~extracellular matrix	15	7.42574	3.50596e-07	DSP, POSTN, BGN, LPL, ADAMTS12, HSPG2, CLU, COL1A1, ADAMTSL1, COL4A2, COL4A1, MGP, EMILIN2, FLNB, EDIL3	174	294	19662	5.76531	9.99149e-05	1.42743e-05	1.30221e-05	4.88532
GOTERM_CC_DIRECT	GO:0014704~intercalated disc	7	3.46535	5.51813e-06	DSP, ITGB1, DES, CAPZB, ANKRD23, SCN5A, SLC8A1	174	51	19662	15.5098	0.00157143	0.000196583	0.000179339	3.74632
GOTERM_CC_DIRECT	GO:0005925~focal adhesion	14	6.93069	4.44929e-05	ITGB1, AHNAK, ACTN2, SH3KBP1, SORBS1, HSPG2, IGF2R, ACTC1, FLRT3, BSG, NOX4, FLNB, FLNC, TNS1	174	391	19662	4.04604	0.0126007	0.00140894	0.00128535	2.89098
GOTERM_CC_DIRECT	GO:0015629~actin cytoskeleton	10	4.9505	7.4534e-05	ACTA1, CLIC5, AHNAK, MYL2, TNNC1, ANKRD23, HSPB7, FLNC, PDLIM5, ALDOA	174	201	19662	5.62189	0.0210189	0.00212422	0.00193788	2.71267
GOTERM_CC_DIRECT	GO:0030315~T-tubule	6	2.9703	0.000143938	AHNAK, CACNA1C, SCN5A, ESR1, SLC8A1, IGF1R	174	57	19662	11.8947	0.0401952	0.00372931	0.00340217	2.46824
GOTERM_CC_DIRECT	GO:0032982~myosin filament	4	1.9802	0.000179437	MYBPC3, MYOM1, MYH6, MYH7	174	13	19662	34.7692	0.0498583	0.00425466	0.00388145	2.41101
GOTERM_CC_DIRECT	GO:0033017~sarcoplasmic reticulum membrane	5	2.47525	0.000194072	RYR2, JPH2, PLN, HRC, ATP2A2	174	33	19662	17.1212	0.0538139	0.00425466	0.00388145	2.41101
GOTERM_CC_DIRECT	GO:0005865~striated muscle thin filament	4	1.9802	0.000226899	ACTA1, ACTN2, TNNT2, TTN	174	14	19662	32.2857	0.0626266	0.00461902	0.00421384	2.37532
GOTERM_CC_DIRECT	GO:0070062~extracellular exosome	41	20.297	0.000449887	ITGB1, CLIC5, RYR2, HSP90AB1, AHNAK, HEXB, LPL, NDRG2, CLU, FSTL1, MYL12A, MYL12B, TTN, CAPZB, TUBB3, MB, BSG, FLNB, HMCN1, ACADM, EDIL3, SPTBN1, SH3GL2, DSP, NXPE4, ACTN2, MDH2, VPS13C, BGN, HSPG2, IGF2R, ACTA1, ACTC1, DES, FABP4, COL4A2, HNRNPA2B1, MGP, VDAC1, ALDOA, TRABD2B	174	2674	19662	1.73261	0.120364	0.00798566	0.00728517	2.13756
GOTERM_CC_DIRECT	GO:0043234~protein complex	16	7.92079	0.000452238	RYR2, MEF2C, TPM1, ATP2A2, CACNA1C, CLU, ESR1, MYL12A, MYL12B, ACTA1, CDK8, PLN, MGP, VDAC1, ALDOA, SPTBN1	174	628	19662	2.87898	0.120953	0.00798566	0.00728517	2.13756
GOTERM_CC_DIRECT	GO:0005578~proteinaceous extracellular matrix	11	5.44554	0.000504358	COL1A1, ADAMTSL1, COL28A1, POSTN, COL4A2, COL4A1, BGN, EMILIN2, HMCN1, ADAMTS12, HSPG2	174	316	19662	3.93354	0.13392	0.00798566	0.00728517	2.13756
GOTERM_CC_DIRECT	GO:0005913~cell-cell adherens junction	11	5.44554	0.000504358	ITGB1, HSP90AB1, CAPZB, AHNAK, BSG, FLNB, LRRFIP1, SORBS1, PDLIM5, ALDOA, SPTBN1	174	316	19662	3.93354	0.13392	0.00798566	0.00728517	2.13756
GOTERM_CC_DIRECT	GO:0005856~cytoskeleton	22	10.8911	0.000799142	MYBPC3, DSP, MYOM1, CLIC5, SH3KBP1, DNAH5, TPM1, PDE4DIP, SORBS1, MYOM2, ACTA1, CSRP3, DES, ACTC1, CAPZB, TUBB3, MYL2, MYO3A, PKP4, FLNB, FLNC, SPTBN1	174	1113	19662	2.2336	0.203754	0.0119871	0.0109356	1.96116
GOTERM_CC_DIRECT	GO:0016459~myosin complex	5	2.47525	0.00112762	MYL2, MYO3A, MYH6, MYL12B, MYH7	174	52	19662	10.8654	0.274978	0.0153097	0.0139667	1.85491
GOTERM_CC_DIRECT	GO:0005859~muscle myosin complex	3	1.48515	0.00112808	MYH6, TTN, MYH7	174	6	19662	56.5	0.275073	0.0153097	0.0139667	1.85491
GOTERM_CC_DIRECT	GO:0031674~I band	4	1.9802	0.00118266	ACTC1, ANKRD23, ANKRD1, TTN	174	24	19662	18.8333	0.286275	0.0153208	0.0139769	1.85459
GOTERM_CC_DIRECT	GO:0031672~A band	4	1.9802	0.00133529	MYBPC3, RYR2, MYL2, TTN	174	25	19662	18.08	0.316693	0.016546	0.0150946	1.82118
GOTERM_CC_DIRECT	GO:0005604~basement membrane	6	2.9703	0.00167048	COL28A1, ITGB1, COL4A2, COL4A1, HMCN1, HSPG2	174	97	19662	6.98969	0.379038	0.0198178	0.0180794	1.74282
GOTERM_CC_DIRECT	GO:0030054~cell junction	16	7.92079	0.0017384	DSP, ITGB1, SH3KBP1, IL31RA, GRIK1, SORBS1, SYT9, GJD2, GRIN2A, LRRTM3, FLRT3, XIRP2, NOX4, PKP4, HMCN1, PDLIM5	174	718	19662	2.51811	0.390963	0.0198178	0.0180794	1.74282
GOTERM_CC_DIRECT	GO:0030175~filopodium	5	2.47525	0.0047563	ITGB1, ACTA1, ACTC1, ACTN2, MYO3A	174	77	19662	7.33766	0.743025	0.0521363	0.047563	1.32273
GOTERM_CC_DIRECT	GO:0005916~fascia adherens	3	1.48515	0.00563314	DSP, DES, NRAP	174	13	19662	26.0769	0.800109	0.0594609	0.0542451	1.26564
GOTERM_CC_DIRECT	GO:0016020~membrane	79	39.1089	0.00608536	ITGB1, CLIC5, RYR2, HSP90AB1, SH3KBP1, HEXB, ATP2A2, GRIK1, CLU, ABCA13, SLC8A1, IGF1R, JPH2, CAPZB, LRRTM3, NNT, NDST4, BSG, SCN5A, SH3GL2, KCNH1, DSP, CHST9, SEMA6A, VPS13C, NXPE2, ADGRA3, ANO4, ZDHHC14, NISCH, GJD2, AFG3L1, TMEM178, SCN8A, FSHR, EHBP1L1, VDAC1, PKP4, ALDOA, SLC25A4, TRABD2B, ANKRD17, SLC24A2, CRB1, AHNAK, LPL, CACNA1C, SPG7, CACNA1E, GRIN2A, PLN, FLRT3, PDE6B, FLNC, FILIP1L, P…	174	6998	19662	1.27565	0.824414	0.0609485	0.0556021	1.25491
GOTERM_CC_DIRECT	GO:0005581~collagen trimer	5	2.47525	0.00620177	COL1A1, COL28A1, COL4A2, COL4A1, EMILIN2	174	83	19662	6.80723	0.830179	0.0609485	0.0556021	1.25491
GOTERM_CC_DIRECT	GO:0043292~contractile fiber	3	1.48515	0.01193	DES, MYL2, TNNC1	174	19	19662	17.8421	0.967304	0.110603	0.100901	0.996105
GOTERM_CC_DIRECT	GO:0005737~cytoplasm	74	36.6337	0.0120305	ITGB1, MYOM1, CLIC5, RYR2, HSP90AB1, SH3KBP1, HSPB7, ATP2A2, PIK3CB, CLU, IGF1R, CSRP3, HELB, RPS6KA6, CAPZB, LRRTM3, TUBB3, NPPA, ANKRD1, QK, HMCN1, LRRFIP1, SH3GL2, KPNA1, DSP, POSTN, RBFOX1, MEF2C, CAMK1D, ACTN2, TPM1, BGN, DNAH7B, NISCH, ACTA1, CSDE1, TNNT2, MYL2, MYO3A, EEF1A2, GNB1L, PKP4, ALDOA, MYH6, MYH7, ANKRD17, DDX4, AHNAK, DNAH5, CACNA1C, NDRG2, FLRT3, CMYA5, FLNB, FLNC, FILIP1L, PDL…	174	6631	19662	1.26105	0.968238	0.110603	0.100901	0.996105
GOTERM_CC_DIRECT	GO:0016529~sarcoplasmic reticulum	4	1.9802	0.0145007	RYR2, JPH2, PLN, ATP2A2	174	58	19662	7.7931	0.984438	0.129146	0.117818	0.928789
GOTERM_CC_DIRECT	GO:0048471~perinuclear region of cytoplasm	13	6.43564	0.01959	ABCA1, ITGB1, DDX4, ATP2A2, NDRG2, CLU, ESR1, IGF2R, NPPA, CMYA5, NOX4, PKP4, KCNH1	174	692	19662	2.12283	0.996442	0.169186	0.154345	0.811507
GOTERM_CC_DIRECT	GO:0005745~m-AAA complex	2	0.990099	0.0261658	AFG3L1, SPG7	174	3	19662	75.3333	0.999477	0.213065	0.194375	0.71136
GOTERM_CC_DIRECT	GO:0005863~striated muscle myosin thick filament	2	0.990099	0.0261658	MYBPC3, OBSCN	174	3	19662	75.3333	0.999477	0.213065	0.194375	0.71136
GOTERM_CC_DIRECT	GO:0042734~presynaptic membrane	4	1.9802	0.0284931	GRIN2A, IL31RA, GRIK1, KCNH1	174	75	19662	6.02667	0.999736	0.22557	0.205783	0.686589
GOTERM_CC_DIRECT	GO:0005911~cell-cell junction	6	2.9703	0.0326981	DSP, ITGB1, AHNAK, SH3KBP1, FLRT3, PKP4	174	201	19662	3.37313	0.999923	0.251864	0.22977	0.638706
GOTERM_CC_DIRECT	GO:0005576~extracellular region	24	11.8812	0.0343466	COL28A1, NXPE4, POSTN, BGN, LPL, ADAMTS12, HSPG2, FSTL1, CLU, CHRDL1, COL1A1, ADAMTSL1, APOL6, COL4A2, FLRT3, COL4A1, MGP, HNRNPA2B1, NPPA, PLAC1, EMILIN2, HMCN1, EDIL3, HABP2	174	1753	19662	1.54706	0.999953	0.255639	0.233214	0.632245
GOTERM_CC_DIRECT	GO:0045202~synapse	10	4.9505	0.0349821	ITGB1, GRIN2A, LRRTM3, SH3KBP1, IL31RA, GRIK1, PDLIM5, SYT9, SH3GL2, KCNH1	174	505	19662	2.23762	0.999961	0.255639	0.233214	0.632245
GOTERM_CC_DIRECT	GO:0043025~neuronal cell body	10	4.9505	0.0469844	CAPZB, TUBB3, SCN8A, HNRNPA2B1, EEF1A2, GRIK1, CACNA1C, IGF1R, FBXO31, KCNH1	174	534	19662	2.1161	0.999999	0.334764	0.305398	0.515133
GOTERM_CC_DIRECT	GO:0005739~mitochondrion	23	11.3861	0.0484548	HSP90AB1, MDH2, TNNC1, VPS13C, HSPB7, SPG7, CLU, ESR1, MYOM2, SLC8A1, AFG3L1, LARS2, DIAPH2, RPS6KA6, PLN, NNT, BSG, NOX4, VDAC1, ACADM, ALDOA, SLC25A4, MYH6	174	1721	19662	1.51017	0.999999	0.33682	0.307274	0.512474
GOTERM_CC_DIRECT	GO:0005587~collagen type IV trimer	2	0.990099	0.0516509	COL4A2, COL4A1	174	6	19662	37.6667	1	0.343439	0.313313	0.504021
GOTERM_CC_DIRECT	GO:0009986~cell surface	11	5.44554	0.0518172	ABCA1, ITGB1, GRIN2A, HSP90AB1, FSHR, BGN, LPL, SCN5A, CLU, IGF2R, KCNH1	174	629	19662	1.97615	1	0.343439	0.313313	0.504021
GOTERM_CC_DIRECT	GO:0014069~postsynaptic density	6	2.9703	0.0603693	GRIN2A, PKP4, GRIK1, CACNA1C, PDLIM5, SPTBN1	174	239	19662	2.83682	1	0.391028	0.356728	0.447663
GOTERM_CC_DIRECT	GO:0005861~troponin complex	2	0.990099	0.0682714	TNNC1, TNNT2	174	8	19662	28.25	1	0.413986	0.377672	0.422886
GOTERM_CC_DIRECT	GO:0034706~sodium channel complex	2	0.990099	0.0682714	SCN8A, SCN5A	174	8	19662	28.25	1	0.413986	0.377672	0.422886
GOTERM_CC_DIRECT	GO:0016460~myosin II complex	2	0.990099	0.0682714	MYL12A, MYL12B	174	8	19662	28.25	1	0.413986	0.377672	0.422886
GOTERM_CC_DIRECT	GO:0043005~neuron projection	8	3.9604	0.0783281	RYR2, GRIN2A, SH3KBP1, HNRNPA2B1, PDLIM5, CLU, ESR1, IGF1R	174	420	19662	2.15238	1	0.465073	0.424277	0.37235
GOTERM_CC_DIRECT	GO:0045121~membrane raft	6	2.9703	0.0821189	ABCA1, ITGB1, AHNAK, BSG, VDAC1, SORBS1	174	262	19662	2.58779	1	0.477631	0.435733	0.360779
GOTERM_CC_DIRECT	GO:0030139~endocytic vesicle	3	1.48515	0.0844653	ABCA1, SH3KBP1, IGF2R	174	55	19662	6.16364	1	0.481452	0.439219	0.357319
GOTERM_CC_DIRECT	GO:0043209~myelin sheath	5	2.47525	0.0897567	MDH2, EEF1A2, VDAC1, ALDOA, SLC25A4	174	192	19662	2.94271	1	0.501582	0.457583	0.33953

## Sheet: IPA Upstream regulators
Upstream Regulator	Expr Fold Change	Molecule Type	Predicted Activation State	Activation z-score	p-value of overlap	Target Molecules in Dataset	Mechanistic Network
DNMT3A		enzyme	Inhibited	-3.162	2.89e-06	ACTA1,ACTC1,CACNA1C,MYH6,MYH7,MYL2,RYR2,SLC8A1,TNNC1,TNNT2	45 (7)
actinonin		chemical reagent	Inhibited	-3	5.07e-15	MT-CO1,MT-CO2,MT-CYB,MT-ND1,MT-ND2,MT-ND4,MT-ND4L,MT-ND5,MT-ND6
SIRT3		enzyme	Inhibited	-2.982	2.71e-13	ACADM,MT-CO1,MT-CO2,MT-CYB,MT-ND1,MT-ND2,MT-ND4,MT-ND4L,MT-ND5,MT-ND6,MYH7,NPPA
DNMT3B		enzyme	Inhibited	-2.887	4.93e-09	ACTA1,ACTC1,ATP2A2,CACNA1C,EMILIN2,ESR1,MYH6,MYH7,MYL2,RYR2,SLC8A1,TNNC1,TNNT2	39 (6)
GSKJ4		chemical reagent	Inhibited	-2.828	5.02e-07	MT-CO1,MT-CO2,MT-CYB,MT-ND1,MT-ND2,MT-ND4,MT-ND5,MT-ND6
PSMB11		peptidase	Inhibited	-2.828	1.18e-05	COL1A1,MT-CO1,MT-ND1,MT-ND2,MT-ND5,MT-ND6,MT-RNR1,MT-RNR2
KDM5A		transcription regulator	Inhibited	-2.714	2.26e-08	ACTC1,ACTN2,FXYD1,ITGB1,MYH6,MYH7,MYOM2,TNNC1,TNNT2,Tpm1,VDAC1
Nppb		other	Inhibited	-2.646	1.35e-09	ACTC1,COL1A1,CSRP3,MYBPC3,MYH7,NPPA,Tpm1
KRAS		enzyme	Inhibited	-2.634	0.000626	ABCA1,AHNAK,ALDOA,BGN,BSG,CLIC5,CLU,COL1A1,COL4A1,FSTL1,HSPG2,IGF1R,MT-CO1,MT-ND4,PPP1R1C,QKI,Tpm1	72 (7)
bisindolylmaleimide I		chemical drug	Inhibited	-2.621	5.73e-05	CLU,HSP90AB1,LPL,MYH6,MYH7,NPPA,TNNT2	52 (11)
miR-30c-5p (and other miRNAs w/seed GUAAACA)		mature microRNA	Inhibited	-2.621	0.000392	ATP2A2,COL1A1,COL4A1,COL4A2,MYH7,NPPA,Tpm1
let-7a-5p (and other miRNAs w/seed GAGGUAG)		mature microRNA	Inhibited	-2.596	0.00171	BSG,COL1A1,COL4A1,COL4A2,CSDE1,DSP,Tpm1
U0126		chemical drug	Inhibited	-2.507	0.00954	COL1A1,COL4A1,DES,ESR1,FABP4,HSP90AB1,ITGB1,LPL,MYH7,NPPA,POSTN	85 (20)
SMTNL1		other	Inhibited	-2.449	1.54e-07	ACTA1,FLNC,HSP90AB1,MYOM1,MYOM2,Tpm1
molybdenum disulfide		chemical reagent	Inhibited	-2.449	0.00138	COL1A1,COL4A1,COL4A2,FSTL1,HSPB7,TNS1
AGO2		translation regulator	Inhibited	-2.449	0.00224	ACADM,MT-CO1,MT-CYB,MT-ND2,MT-ND4,MT-ND5
FLCN		other	Inhibited	-2.445	4.22e-07	MT-CO1,MT-CO2,MT-CYB,MT-ND1,MT-ND2,MT-ND5	6 (2)
miR-2392 (miRNAs w/seed AGGAUGG)		mature microRNA	Inhibited	-2.441	1.06e-11	MT-CO1,MT-CO2,MT-CYB,MT-ND2,MT-ND4,MT-ND5
mir-2392		microRNA	Inhibited	-2.439	1.06e-11	MT-CO1,MT-CO2,MT-CYB,MT-ND2,MT-ND4,MT-ND5
N1,N11-diethylnorspermine		chemical drug	Inhibited	-2.236	1.84e-07	MT-CO1,MT-CO2,MT-ND4,MT-ND4L,MT-ND6
CR1L		transmembrane receptor	Inhibited	-2.236	8.89e-06	BGN,COL1A1,COL4A1,COL4A2,MGP
CLPP		peptidase	Inhibited	-2.236	0.000247	ACADM,ALDOA,MDH2,Nnt,SLC25A4
FAS		transmembrane receptor	Inhibited	-2.236	0.00565	BGN,COL1A1,COL4A1,COL4A2,MEF2C,MGP,PLCL2,SPG7,SPTBN1	52 (5)
DKK1		growth factor	Inhibited	-2.219	0.00035	COL1A1,MYH6,MYH7,TNNC1,TNNT2
miR-199a-5p (and other miRNAs w/seed CCAGUGU)		mature microRNA	Inhibited	-2.219	0.000482	ACTA1,BGN,COL1A1,COL4A1,ZBTB16
5-fluorouracil		chemical drug	Inhibited	-2.132	0.00337	ALDOA,CLU,HNRNPA2B1,HSP90AB1,MT-CO1,MT-CO2,MT-ND4,MT-ND4L,MT-ND6	29 (3)
miR-335-3p (miRNAs w/seed UUUUCAU)		mature microRNA	Inhibited	-2	9.38e-05	COL1A1,COL4A1,COL4A2,Tpm1
CFB		peptidase	Inhibited	-2	0.00016	ACTA1,ACTC1,MYH6,NPPA
PTGES		enzyme	Inhibited	-2	0.0018	MYH6,MYH7,NOX4,NPPA	38 (6)
FSH		complex	Inhibited	-2	0.0252	ACTA1,ATP2A2,ESR1,FILIP1L,FLNC,FSHR,GRIN2A,IGF1R
IgG		complex	Inhibited	-2	0.292	COL1A1,DSP,MYH7,NPPA
mir-29		microRNA		-1.994	0.00866	COL1A1,COL4A2,LPL,Tpm1
miR-29b-3p (and other miRNAs w/seed AGCACCA)		mature microRNA		-1.989	0.00715	COL1A1,COL4A1,COL4A2,Tpm1	66 (6)
miR-338-3p (miRNAs w/seed CCAGCAU)		mature microRNA		-1.982	0.000256	COL1A1,COL4A1,COL4A2,Tpm1
aspirin		chemical drug		-1.982	0.0189	ABCA1,GRIN2A,NOX4,NPPA,POSTN
TLR2		transmembrane receptor		-1.982	0.0904	GRIN2A,MYH7,NPPA,POSTN
FNIP1		other		-1.977	1.85e-07	MB,MYH7,TNNC1,ZBTB16
NPR1		enzyme		-1.974	8.1e-05	ACTA1,COL1A1,MYH7,NPPA	33 (8)
rottlerin		chemical drug		-1.969	0.00489	ABCA1,COL1A1,ITGB1,LPL	55 (11)
cycloheximide		chemical reagent		-1.96	0.0497	ACTC1,ALDOA,COL1A1,ESR1,LPL,MT-CO1,MT-CO2
valsartan		chemical drug		-1.953	0.00192	COL1A1,FABP4,NPPA,POSTN	61 (11)
tacrolimus		chemical drug		-1.951	0.0214	ACTA1,COL1A1,FABP4,MYH7,NPPA,TTN
TMPRSS2-ERG		fusion gene/product		-1.929	0.0258	ADAMTS12,IGF1R,LPL,TNNC1
SP600125		chemical drug		-1.824	0.000443	ABCA1,COL1A1,COL4A1,COL4A2,FLRT3,MYH6,MYH7,NPPA,POSTN,TNNT2	97 (20)
doxorubicin		chemical drug		-1.769	4.81e-07	ACTC1,ATP2A2,CLU,DES,ESR1,MEF2C,MT-ND1,MT-ND2,MT-ND4,MT-ND4L,MT-ND5,MYH7,NOX4,NPPA,RYR2,SLC25A4,Tpm1	65 (13)
sirolimus		chemical drug		-1.667	0.0371	ACADM,CDK8,COL1A1,DES,HSP90AB1,IGF1R,MYBPC3,MYH6,MYL2,POSTN
RGS4		enzyme		-1.664	0.000157	ACTA1,MYH7,MYL2,NDST4,NPPA,POSTN	25 (3)
dehydroisoandrosterone		chemical - endogenous mammalian		-1.616	6.51e-06	EDIL3,ESR1,FABP4,HSP90AB1,MYH6,MYH7,NPPA	99 (20)
losartan potassium		chemical drug		-1.444	5.49e-07	ACTA1,ATP2A2,CACNA1C,COL1A1,IGF1R,MYH7,NOX4,NPPA,POSTN,TUBB3	95 (22)
HEY2		transcription regulator		-1.416	5.63e-08	ACTA1,ANKRD1,CACNA1C,MYH6,MYH7,NPPA,SCN5A	32 (5)
COLQ		other		-1.414	0.00301	BGN,COL4A1,COL4A2,HSPG2
atorvastatin		chemical drug		-1.413	0.0439	ABCA1,COL1A1,LPL,NOX4,POSTN
FOXO3		transcription regulator		-1.4	0.0315	COL4A1,COL4A2,ESR1,FABP4,FLNB,IGF1R,MEF2C
tamoxifen		chemical drug		-1.357	0.0225	AHNAK,CLU,COL1A1,ESR1,FABP4,HSP90AB1,MT-CO1
N-acetyl-L-cysteine		chemical drug		-1.352	0.0214	ACTA1,BSG,COL1A1,IGF1R,LPL,NPPA
Go 6976		chemical drug		-1.342	0.000285	ABCA1,ACTA1,ITGB1,MYH7,NPPA	77 (19)
HDAC1		transcription regulator		-1.342	0.000887	COL1A1,DDX4,ESR1,FABP4,MEF2C,MYH7,SLC8A1,TNS1,TUBB3	13 (2)
mibolerone		chemical drug		-1.342	0.00744	AHNAK,CLU,COL1A1,HEXB,LPL
ACOX1		enzyme		-1.342	0.00859	ACADM,AIG1,COL4A2,FABP4,LPL
simvastatin		chemical drug		-1.311	0.0411	ABCA1,CACNA1C,ESR1,LPL,Tpm1
calphostin C		chemical drug		-1.214	0.00301	CLU,IGF1R,LPL,NPPA	84 (16)
aristolochic acid I		chemical toxicant		-1.192	6.94e-05	ACADM,COL1A1,MT-CO1,MT-CYB	26 (3)
Alpha catenin		group		-1.154	0.0215	ADAMTS12,BGN,COL1A1,FSTL1
AHR		ligand-dependent nuclear receptor		-1.145	0.000155	ALDOA,COL1A1,COL4A1,COL4A2,EMILIN2,ESR1,FABP4,MT-CO1,MT-CYB,MT-ND4,MYH7,MYL2,NXPE2
estrogen receptor		group		-1.134	0.00178	ABCA1,COL4A1,COL4A2,DSP,FLNC,ITGB1,MGP,MT-CO2	67 (10)
MARCKSL1		other		-1.067	1.85e-07	ACTA1,MYH7,NPPA,SCN5A	11 (3)
glucosamine		chemical - endogenous mammalian		-1.067	2.08e-05	ACADM,ATP2A2,IGF1R,MDH2,MT-ND1,NPPA	61 (12)
TCF12		transcription regulator		-1.057	0.0334	ESR1,RORA,TUBB3,ZBTB16
NOS2		enzyme		-1.054	1.04e-07	ACTA1,ACTC1,ATP2A2,COL4A1,FABP4,MB,MYH6,MYH7,MYL2,NPPA,TNNC1,TNNT2	76 (14)
PAX3-FOXO1		fusion gene/product		-1.043	0.00316	ACTA1,BSG,EDIL3,FLNC,IGF1R,JARID2,mir-208,TNNT2
HDAC5		transcription regulator		-1.026	7.98e-07	ACADM,ACTA1,LPL,MEF2C,MYH7,NPPA,SLC8A1,TUBB3	38 (8)
CCN5		growth factor		-1	0.00113	DSP,ESR1,FABP4,LPL	51 (7)
ETV5		transcription regulator		-1	0.00169	AHNAK,CLIC5,ITGB1,PKP4,QKI
FKBP10		enzyme		-1	0.00192	BGN,COL1A1,NOX4,POSTN
pyrrolidine dithiocarbamate		chemical reagent		-1	0.0029	ABCA1,COL1A1,FABP4,IGF1R,NPPA	89 (20)
Y 27632		chemical drug		-1	0.00467	ACTA1,FABP4,NPPA,Tpm1	76 (12)
ERG		transcription regulator		-1	0.0118	CAMK1D,FLNB,FLNC,IGF1R,Tpm1,ZBTB16
INS		other		-1	0.0144	ACADM,IGF1R,LPL,MT-ND4,NOX4
ciprofloxacin		chemical drug		-1	0.0158	EDIL3,EMILIN2,IGF1R,VDAC1
FOXO4		transcription regulator		-1	0.0177	COL4A1,COL4A2,FABP4,FLNB
MKNK1		kinase		-1	0.0194	CLU,FLNB,MALAT1,MGP,PDLIM5
HMOX1		enzyme		-1	0.0264	ABCA1,COL1A1,MYH6,NPPA
ERN1		kinase		-1	0.038	ATP2A2,MYH7,NOX4,NPPA
CAV1		transmembrane receptor		-1	0.0448	EDIL3,ESR1,GRIN2A,NPPA
lipopolysaccharide		chemical drug		-0.967	0.00279	ABCA1,ACADM,ACTA1,ACTC1,AHNAK,AIG1,ANKRD1,APOL6,ATP2A2,BGN,CLIC5,COL1A1,COL4A1,COL4A2,FABP4,FSTL1,ITGB1,LPIN2,LPL,LRRFIP1,MB,MEF2C,mir-208,MT-CO1,MYH7,MYL2,NOX4,NPPA,QKI,RORA,TNNC1,TNNT2	86 (20)
GSK3B		kinase		-0.87	0.000801	ATP2A2,ESR1,IGF1R,MYH6,NPPA,TNNC1	83 (17)
estrogen		chemical drug		-0.853	0.00103	ABCA1,CLU,COL1A1,COL4A2,ESR1,IGF1R,ITGB1,KCNH1,LPL	93 (19)
FOXO1		transcription regulator		-0.816	0.00291	COL1A1,COL4A1,COL4A2,FABP4,FLNB,HSP90AB1,IGF1R,LPIN2,LPL,MB,TNNC1	81 (14)
CST5		other		-0.816	0.0336	AHNAK,DSP,HNRNPA2B1,MEF2C,PDLIM5,VDAC1
STAT5A		transcription regulator		-0.797	0.00366	ABCA1,ESR1,FABP4,MYH7,MYL2,RORA,SH3GL2,TNNC1	77 (13)
MFGE8		other		-0.762	6.83e-06	COL1A1,EDIL3,MYH7,NPPA	30 (5)
SFRP4		transmembrane receptor		-0.762	0.000124	FSHR,MYH6,MYH7,TNNT2
LY294002		chemical drug		-0.748	0.00757	ABCA1,BSG,COL1A1,EDIL3,ESR1,HSP90AB1,IGF1R,MEF2C,POSTN,TTN,ZBTB16	92 (20)
SOX2		transcription regulator		-0.739	0.0125	ANKRD17,COL1A1,DSP,Hrc,JARID2,MEF2C,PLAC1,QKI,SEMA6A,TUBB3
SB-431542		chemical reagent		-0.728	0.0264	BGN,COL1A1,HABP2,POSTN
HRAS		enzyme		-0.666	2.62e-05	ACADM,ACTA1,ANKRD1,ATP2A2,CLU,COL1A1,COL4A1,FSTL1,HNRNPA2B1,IGF1R,ITGB1,MYL12A,NPPA,NRAP,PDLIM5,POSTN,SORBS1,Tpm1	90 (14)
LDL		complex		-0.639	0.0326	ABCA1,ATP2A2,FABP4,GJD2,IGF1R,RYR2
Growth hormone		group		-0.625	9.51e-06	CLU,COL1A1,FABP4,IGF1R,LPL,MT-CO2,MT-CYB,MT-ND5,NDRG2,NOX4,NPPA	86 (17)
FMR1		translation regulator		-0.605	0.0466	ALDOA,DGKK,PIK3CB,SLC24A2
N-nitro-L-arginine methyl ester		chemical drug		-0.577	0.00193	ACADM,ACTA1,BGN,MYH7,NPPA	88 (21)
PKD1		ion channel		-0.555	0.0323	EDIL3,Foxp2,JPH2,SLC8A1,TNS1
MYCN		transcription regulator		-0.538	0.000696	ABCA1,ALDOA,CLU,COL1A1,COL4A1,HSP90AB1,ITGB1,JARID2,MYL12A,SYT9
SP3		transcription regulator		-0.532	0.00279	ABCA1,COL1A1,ESR1,IGF1R,LPL,MYH7,TNNC1	13 (2)
STAT1		transcription regulator		-0.52	0.000501	ABCA1,APOL6,CLIC5,COL1A1,GRIN2A,IGF1R,IL31RA,MYH7,NOX4,NPPA,SLC8A1	44 (8)
LRPPRC		other		-0.447	2.02e-08	MT-CO1,MT-ND1,MT-ND2,MT-ND5,MT-ND6
TET2		enzyme		-0.447	0.00154	AHNAK,CRB1,IGF1R,MYH7,TNNT2,ZBTB16
propylthiouracil		chemical drug		-0.447	0.0129	CSRP3,mir-208,MYH6,MYH7,RBFOX1,TNNC1
8-bromo-cAMP		chemical reagent		-0.428	0.000195	ABCA1,CLU,ESR1,FLNB,FLNC,FSHR,IGF1R,MYH6,MYH7,MYL12A,MYL12B,NPPA,RPS6KA6,ZBTB16	86 (19)
nifedipine		chemical drug		-0.394	5.88e-05	ABCA1,CACNA1C,MYH7,NPPA,POSTN,SLC8A1	89 (16)
DMD		other		-0.378	8.47e-11	AIG1,ANKRD1,BGN,Cmya5,CSRP3,DES,MEF2C,MT-ND1,MYBPC3,MYH7,MYOM2,NDRG2,Nisch,OBSCN,PIK3CB,POSTN
mir-223		microRNA		-0.355	0.000261	ABCA1,ABCA13,IGF1R,LPL,MEF2C,NDRG2,POSTN	16 (3)
PTK2		kinase		-0.311	1.18e-05	ACTA1,COL1A1,DSP,MYH6,MYH7,NPPA	70 (16)
GW501516		chemical drug		-0.293	0.0131	ABCA1,ACADM,LPL,PLAC1
MYZAP		other		-0.277	2.02e-08	ATP2A2,DES,DSP,MYL2,NPPA
PD98059		chemical - kinase inhibitor		-0.261	3.42e-06	ABCA1,ALDOA,ANKRD1,BGN,CLU,COL1A1,COL4A1,DES,FABP4,HNRNPA2B1,IGF1R,ITGB1,LPL,MB,MYH7,NPPA,POSTN,SLC8A1	87 (20)
TCF3		transcription regulator		-0.248	0.0292	COL1A1,ESR1,MEF2C,NPPA,NRAP,RORA,TUBB3,ZBTB16
captopril		chemical drug		-0.239	5.51e-06	BGN,CLU,MYH6,MYH7,POSTN,SLC8A1,Tpm1	53 (7)
VEGFB		growth factor		-0.238	0.000122	ACTA1,ATP2A2,MYH6,MYH7,NPPA
MAP3K7		kinase		-0.152	0.000612	ACTA1,ITGB1,MYH7,NPPA,SPTBN1	77 (18)
bisphenol A		chemical - endogenous mammalian		-0.152	0.0295	CLU,COL1A1,ESR1,HSP90AB1,POSTN
corticosterone		chemical - endogenous mammalian		-0.152	0.0388	COL1A1,ITGB1,NOX4,NPPA
hydrocortisone		chemical - endogenous mammalian		-0.135	0.0112	ANKRD1,COL1A1,IGF2R,LPL,SEMA6A
cyclosporin A		biologic drug		-0.121	0.000162	BGN,CLU,COL1A1,COL4A2,EDIL3,IL31RA,MDH2,MYH7,NPPA,POSTN,SLC8A1,Tpm1,TTN	86 (19)
NOTCH1		transcription regulator		-0.094	0.00905	ANKRD1,COL1A1,DES,HSP90AB1,IGF1R,ITGB1,MYH7	84 (20)
ethanol		chemical - endogenous mammalian		-0.073	0.000505	ABCA1,ACADM,ACTA1,CACNA1C,CLU,ESR1,GRIN2A,HSP90AB1,MEF2C,NPPA,RORA,SPTBN1	92 (22)
NR4A1		ligand-dependent nuclear receptor		-0.072	0.0128	ACTA1,ALDOA,COL1A1,FABP4,ITGB1,LPL,MDH2
TNF		cytokine		-0.018	0.000695	ABCA1,ACADM,ACTA1,ATP2A2,BGN,CLU,COL1A1,EDIL3,ESR1,FABP4,HEXB,HSP90AB1,HSPG2,IGF1R,ITGB1,JARID2,LPL,MEF2C,MGP,MT-CO2,MT-CYB,MYH7,NOX4,NPPA,PIK3CB,POSTN,QKI,RORA,SLC8A1,SORBS1,TNNC1	85 (16)
monocrotaline		chemical toxicant		0	2.27e-05	ATP2A2,HSP90AB1,MYH7,NPPA,Pln,TUBB3
CUL3		enzyme		0	0.0013	MYH7,MYL2,Nisch,PDLIM5
FOS		transcription regulator		0	0.00176	CLU,COL1A1,FABP4,FSTL1,ITGB1,LPL,MALAT1,MYH6,NPPA,PDE6B,PIK3CB,QKI,Tpm1	59 (8)
PRKAA1		kinase		0	0.00366	CLU,Foxp2,IGF1R,MT-CO1,NDRG2,TNS1
deferoxamine		chemical drug		0	0.0109	ALDOA,CACNA1E,LPL,MT-CO1,MT-CYB,MT-ND5
DIO2		enzyme		0	0.0121	ATP2A2,FSHR,MYH7,MYOM1,NPPA
homocysteine		chemical - endogenous mammalian		0	0.0162	ACADM,CLU,DES,LPL
ATF4		transcription regulator		0	0.0317	ABCA1,ANKRD1,COL4A2,CSRP3,NOX4
ADORA2A		G-protein coupled receptor		0	0.0326	ABCA1,ATP2A2,SPTBN1,TUBB3
MYC		transcription regulator		0.022	0.000209	ABCA1,ACADM,ACTA1,ALDOA,ANKRD17,ARHGAP25,CAPZB,CLU,COL1A1,COL4A1,COL4A2,CSDE1,DSP,FABP4,FSTL1,FXYD1,HNRNPA2B1,ITGB1,JARID2,MGP,MYH7,NDRG2,NPPA,Tpm1	92 (17)
REN		peptidase		0.025	9.38e-05	MYH6,MYH7,NOX4,NPPA	52 (7)
cisplatin		chemical drug		0.121	0.00985	ACADM,ANKRD1,CLU,COL1A1,DNAH5,ESR1,FABP4,GRIN2A,IGF1R,ITGB1,MGP,NOX4,SLC25A4,Tpm1	85 (17)
MED1		transcription regulator		0.128	0.0114	FABP4,MB,MEF2C,MYH7,TNNC1,VDAC1
IKBKB		kinase		0.128	0.0416	ABCA1,ANKRD1,CLU,MGP,NPPA,POSTN
TP53		transcription regulator		0.141	2.77e-08	ABCA1,ACADM,ALDOA,ANKRD1,CCNB1IP1,CLU,COL1A1,COL4A1,COL4A2,ECPAS,EDIL3,ESR1,FABP4,FSTL1,HNRNPA2B1,HSP90AB1,HSPB7,HSPG2,IGF1R,IL31RA,MB,MDH2,MT-CO2,MT-CYB,MT-ND5,MYL2,NDRG2,NOX4,NRAP,PDE6B,PDLIM5,PIK3CB,Pln,POSTN,RYR2,SEMA6A,SLC25A4,SORBS1,Tpm1,TTN,TUBB3,VDAC1	78 (15)
ESRRG		ligand-dependent nuclear receptor		0.152	0.00608	ACADM,LPL,MB,MDH2
sodium chloride		chemical - endogenous mammalian		0.156	0.000902	CLTRN,COL1A1,mir-208,NOX4,NPPA	81 (15)
Immunoglobulin		complex		0.171	0.0304	ACTA1,ALDOA,BSG,COL1A1,DDX4,DSP,FLNB,LPL,MDH2,MEF2C,POSTN,TTN,ZBTB16
PRKAA2		kinase		0.202	0.000167	ACTA1,FABP4,Foxp2,MT-CO1,NDRG2,NOX4,TNS1	53 (7)
BDNF		growth factor		0.239	0.0271	ATP2A2,FLNB,GRIN2A,MALAT1,PDLIM5,RYR2,TUBB3
mir-133		microRNA		0.254	0.00317	IGF1R,MALAT1,QKI,TNNT2
STAT5B		transcription regulator		0.258	2.01e-07	ACTC1,AHNAK,ANKRD1,ATP2A2,CSRP3,ESR1,MB,MDH2,MYH6,MYH7,MYL2,NOX4,NPPA,TNNC1	69 (11)
STAT6		transcription regulator		0.269	0.0499	AHNAK,CAMK1D,COL1A1,FABP4,IGF2R,IL31RA,LPIN2,RYR2
APOE		transporter		0.272	8.95e-08	ABCA1,ACADM,BGN,CLU,COL1A1,ESR1,GJD2,HABP2,HSP90AB1,HSPG2,IGF1R,LPL,MGP,NOX4,SORBS1,SPG7	96 (20)
Ca2+		chemical - endogenous mammalian		0.277	0.00271	ATP2A2,COL1A1,DES,FABP4,IGF1R,MGP,MYH7,NPPA	67 (15)
NFAT5		transcription regulator		0.277	0.0107	ACTN2,ATP2A2,COL1A1,COL4A1,NOX4
pioglitazone		chemical drug		0.301	0.00186	ABCA1,ACTA1,ATP2A2,FABP4,LPL,NPPA,RORA	73 (16)
NR3C2		ligand-dependent nuclear receptor		0.308	5.47e-06	Cmya5,COL1A1,DES,Hrc,IGF1R,NDRG2,NOX4,NPPA,TUBB3
MTOR		kinase		0.373	0.0145	ACADM,ATP2A2,FABP4,HSP90AB1,MB,MDH2,MT-CO1,NOX4
IL10RA		transmembrane receptor		0.378	0.0193	CACHD1,FSTL1,HMCN1,NDRG2,Nnt,NXPE2,POSTN
MAPK1		kinase		0.378	0.0201	APOL6,DNAH7,ESR1,FLNC,MYH7,NPPA,POSTN,QKI
diethylstilbestrol		chemical drug		0.383	0.00578	ACTA1,CLU,COL1A1,ESR1,HSP90AB1,IGF1R,MGP,NDRG2	95 (17)
ITGB1	5.37	transmembrane receptor		0.394	0.00766	ACTA1,ADAMTS12,ADAMTSL1,COL1A1,HSPG2	27 (4)
HTT		transcription regulator		0.394	0.000516	ABCA1,ACADM,ACTA1,ACTN2,ALDOA,ATP2A2,COL4A1,COL4A2,GJD2,GRIN2A,HSP90AB1,ITGB1,MDH2,MGP,MT-CYB,MYL2	47 (7)
fenofibrate		chemical drug		0.42	0.00231	ACADM,CLU,COL1A1,FABP4,KPNA1,LPL,MYH7,RORA	60 (12)
IKBKG		kinase		0.431	3.02e-05	ACTA1,ATP2A2,CLU,MGP,MYH6,MYH7,NPPA,RYR2	41 (7)
cholesterol		chemical - endogenous mammalian		0.432	0.00507	ABCA1,BSG,CAMK1D,COL1A1,DES,LPL,Tpm1	14 (2)
CCN2		growth factor		0.44	0.00268	COL1A1,COL4A2,ESR1,FLNB,Tpm1
IFI16		transcription regulator		0.447	0.000649	ESR1,FSHR,KPNA1,LPL,NPPA	17 (3)
PKM		kinase		0.492	0.000426	ABCA1,ALDOA,ITGB1,MT-CO1,MT-CO2	18 (2)
Gsk3		group		0.52	6.78e-05	ESR1,FABP4,IGF1R,MYH6,NPPA,TNNC1	90 (18)
geldanamycin		chemical drug		0.522	0.00359	BGN,BSG,CLU,HEXB,HSP90AB1,IGF2R,ITGB1,NPPA	37 (4)
THRB		ligand-dependent nuclear receptor		0.538	0.000823	ACTA1,ATP2A2,FABP4,FSTL1,IGF1R,LPL,MYH6,MYH7,NPPA	60 (13)
puromycin aminonucleoside		chemical reagent		0.555	0.00268	CLIC5,CLU,ITGB1,NOX4,Tpm1
IL17A		cytokine		0.555	0.0446	COL1A1,EDIL3,HEXB,LPL,mir-873,TNNC1
WNT5A		cytokine		0.561	0.00707	CDK8,COL1A1,ESR1,FABP4,FSHR,POSTN	50 (5)
fulvestrant		chemical drug		0.576	0.00323	CDK8,ESR1,FABP4,IGF1R,ITGB1,LPL,MB,MYH6	92 (20)
butyric acid		chemical - endogenous mammalian		0.588	0.00707	CLU,COL4A1,COL4A2,ESR1,FABP4,FSTL1,HSPG2,MT-CO2,MYH7,MYL2	90 (16)
SP1		transcription regulator		0.589	0.00055	ABCA1,ATP2A2,COL1A1,ESR1,GJD2,IGF1R,LPL,MYH7,NOX4,NPPA,PDE6B,PLAC1,SLC25A4,TNNC1	15 (2)
trichostatin A		chemical drug		0.614	0.0253	ABCA1,ANKRD1,CLU,ESR1,FABP4,FLRT3,GJD2,HNRNPA2B1,MYH7,NDRG2,NPPA,PDLIM5,SLC8A1,TUBB3
PTH		other		0.624	0.000151	AHNAK,ATP2A2,COL1A1,MGP,NDRG2,POSTN,SLC8A1,TNS1	36 (6)
tretinoin		chemical - endogenous mammalian		0.649	0.0127	ABCA1,ACTC1,AHNAK,ATP2A2,CACNA1C,COL1A1,COL4A1,COL4A2,DDX4,DES,DSP,FABP4,IGF1R,ITGB1,MEF2C,MGP,mir-873,MYH7,MYL2,Nnt,NPPA,POSTN,TUBB3,ZBTB16
RXRA		ligand-dependent nuclear receptor		0.663	8.5e-05	ABCA1,ACADM,COL1A1,FABP4,FLRT3,FSTL1,LPL,MGP,NPPA,RORA,SORBS1	83 (18)
RAF1		kinase		0.665	0.00293	ANKRD1,ESR1,HNRNPA2B1,IGF1R,ITGB1,NPPA,Tpm1	94 (20)
AR		ligand-dependent nuclear receptor		0.682	4.97e-08	ABCA1,ACTA1,ADGRA3,ANKRD1,ATP2A2,CACNA1C,CSRP3,DES,ESR1,FSHR,HSPB7,IGF1R,MEF2C,MT-CO2,MT-RNR2,MYH6,MYOM1,Pln,RORA,SCN5A,TNNT2,TUBB3,ZBTB16	80 (12)
TXNIP		other		0.686	0.000133	ALDOA,DES,LPL,MDH2,NOX4
DICER1		enzyme		0.726	0.00578	CACNA1C,DES,IGF2R,ITGB1,MT-ND5,MYH7,RBFOX1,Tpm1
SNAI2		transcription regulator		0.728	2.47e-05	ANKRD1,BSG,COL1A1,DSP,ITGB1,MEF2C
norepinephrine		chemical - endogenous mammalian		0.739	0.000895	ABCA1,ACTA1,ATP2A2,DES,IGF1R,MYH7,NPPA	85 (21)
troglitazone		chemical drug		0.769	0.000149	ABCA1,ACADM,ACTA1,COL1A1,COL4A1,FABP4,LPL,MT-ND1,NPPA,PIK3CB,QKI,SORBS1	82 (16)
IGF1R	-1.471	transmembrane receptor		0.775	1.32e-10	ACADM,ACTA1,ALDOA,ANKRD1,CLU,COL1A1,COL4A1,COL4A2,DES,ESR1,FLNC,IGF1R,IGF2R,LPL,MT-CO1,MT-ND4,MYH7,MYOM2	90 (19)
L-triiodothyronine		chemical - endogenous mammalian		0.783	1.08e-06	ABCA1,ACTA1,ACTC1,ATP2A2,CLU,COL4A1,ESR1,FABP4,IGF1R,MT-CO2,MT-ND4,MYH6,MYH7,MYL2,Pln,RYR2,SORBS1,TTN	89 (22)
FGFR2		kinase		0.784	0.0284	COL1A1,COL4A1,COL4A2,FLRT3
ERBB2		kinase		0.785	0.0174	ACTA1,AHNAK,CLU,COL1A1,COL4A1,ESR1,FSTL1,IGF1R,IGF2R,ITGB1,LRRFIP1,mir-208,NOX4,QKI,SORBS1
PPARG		ligand-dependent nuclear receptor		0.807	0.00523	ABCA1,ACADM,ATP2A2,COL1A1,FABP4,LPL,MYH7,NOX4,NPPA,PLAC1,SORBS1	65 (15)
thapsigargin		chemical toxicant		0.808	0.00272	ACADM,ATP2A2,CLU,COL1A1,ESR1,KPNA1,MEF2C	64 (7)
HMGA1		transcription regulator		0.816	0.0055	APOL6,COL1A1,COL4A1,COL4A2,ESR1,FSTL1	43 (2)
heparin		chemical - endogenous mammalian		0.849	0.00511	ACADM,COL1A1,LPL,MT-CO1	53 (9)
dihydrotestosterone		chemical - endogenous mammalian		0.854	7.65e-08	ABCA1,ACTA1,AIG1,ALDOA,ATP2A2,BGN,CLU,COL4A1,ESR1,FABP4,FSHR,IGF1R,ITGB1,KPNA1,LPL,MT-CO1,MT-CO2,MT-CYB,MT-ND4,POSTN,ZBTB16	100 (18)
bexarotene		chemical drug		0.868	0.0268	ABCA1,FABP4,LPL,MALAT1,TUBB3
streptozocin		chemical drug		0.873	3.22e-08	CLU,COL1A1,COL4A1,ESR1,FABP4,FSHR,HSPG2,IGF1R,LPL,MYH6,MYH7,NOX4,NPPA,RPS6KA6,VDAC1	88 (20)
FGF2		growth factor		0.889	0.000461	ACTC1,BGN,COL1A1,DES,FABP4,FSHR,GRIN2A,IGF1R,ITGB1,MGP,NPPA,RORA,TUBB3	86 (18)
tributyltin		chemical reagent		0.9	0.00496	ABCA1,COL1A1,FABP4,LPL,NDST4	39 (6)
alitretinoin		chemical drug		0.903	0.00263	ABCA1,ACADM,ESR1,FABP4,MYH6,NPPA	68 (15)
isobutylmethylxanthine		chemical toxicant		0.911	0.0118	ABCA1,COL1A1,FABP4,IGF1R,LPL,NPPA
paraquat		chemical toxicant		0.927	0.0198	CACNA1E,COL1A1,LPIN2,SLC8A1
ESR2		ligand-dependent nuclear receptor		0.929	6.68e-05	ABCA1,ACTC1,CLIC5,CLU,COL1A1,ESR1,FSTL1,IGF1R,ITGB1,LPL,MGP,MYH6,MYH7,NDRG2,PLAC1,POSTN,SLC25A4,XIRP2	85 (17)
hydrogen peroxide		chemical - endogenous mammalian		0.946	0.0408	ANKRD1,BSG,CLU,COL1A1,IGF1R,MB,MT-CO1,MT-CO2,MT-ND6
D-glucose		chemical - endogenous mammalian		0.965	8.86e-08	ABCA1,ACADM,ACTA1,ALDOA,ATP2A2,CACNA1C,CLU,COL1A1,COL4A1,DES,IGF1R,ITGB1,LPL,MDH2,MT-ND1,NOX4,NPPA,SEMA6A,SLC25A4,SLC8A1,SORBS1,Tpm1,TUBB3	80 (17)
tazemetostat		chemical drug		0.968	0.0496	ANKRD1,ESR1,FLRT3,HNRNPA2B1,PDLIM5,TUBB3
CALR		transcription regulator		0.97	3.94e-06	ATP2A2,COL1A1,LPL,MEF2C,MYL2,RYR2	32 (6)
AKT1		kinase		0.994	1.25e-05	ACTC1,ANKRD1,CLU,COL4A1,ESR1,FSTL1,IGF1R,ITGB1,MYH6,MYH7,NOX4,NPPA	84 (15)
NOX4	-2.041	enzyme		1	0.00106	ACTA1,COL1A1,DES,NOX4
acetic acid		chemical - endogenous mammalian		1	8.86e-05	CLU,CSRP3,FLNC,ITGB1,LRRFIP1,MYH7,MYOM1,QKI,SLC25A4
ROCK		group		1	0.000102	ACTA1,COL1A1,DES,FABP4,NPPA	78 (19)
Nfat (family)		group		1	0.00201	FABP4,MB,NOX4,TNNT2,TUBB3
RGS2		enzyme		1	0.0107	FABP4,HEXB,LPL,PLAC1
glutamine		chemical - endogenous mammalian		1	0.0148	ACTC1,BSG,COL1A1,MYH6
uranyl nitrate		chemical toxicant		1	0.0148	CLTRN,GRIK1,HNRNPA2B1,MGP
raloxifene		chemical drug		1	0.017	CLU,ESR1,FLNB,ITGB1,MB
BRD4		kinase		1	0.0422	COL1A1,COL4A1,ITGB1,JARID2
IL4		cytokine		1.009	0.05	ABCA1,AHNAK,CAMK1D,COL1A1,FABP4,FLNB,IGF1R,IGF2R,IL31RA,ITGB1,KCNH1,LPIN2,LPL,POSTN,SPTBN1,VPS13C
Pkc(s)		group		1.026	0.00316	ABCA1,CACNA1C,COL1A1,DES,FABP4,ITGB1,NOX4	81 (19)
linoleic acid		chemical - endogenous mammalian		1.03	0.000453	ABCA1,ACADM,CLU,FABP4,LPL	68 (14)
NR4A3		ligand-dependent nuclear receptor		1.03	0.00105	COL1A1,FABP4,MB,MEF2C,MT-CO1
ERK1/2		group		1.034	0.00155	ABCA1,CACNA1C,COL1A1,ESR1,FABP4,IGF1R,NOX4,NPPA,POSTN	83 (18)
mir-27		microRNA		1.044	0.00369	ABCA1,ESR1,MYH7,SEMA6A	22 (5)
EGF		growth factor		1.045	0.000155	ACTC1,ATP2A2,CLU,COL1A1,COL4A2,DES,ESR1,FSHR,FSTL1,IGF1R,ITGB1,MB,MT-CO2,NPPA,SEMA6A,TUBB3	80 (18)
potassium chloride		chemical drug		1.067	0.00248	COL1A1,GRIN2A,MEF2C,mir-208,RYR2	48 (7)
PRKCA		kinase		1.067	0.0233	ACTA1,COL1A1,LPL,NPPA
thyroid hormone		chemical - endogenous mammalian		1.069	0.000213	ACTA1,ATP2A2,HSP90AB1,LPL,mir-208,MYH6,MYH7,NPPA	49 (10)
PRL		cytokine		1.069	0.0372	ATP2A2,CLU,COL1A1,DES,ESR1,MGP
PI3K (complex)		complex		1.084	0.000287	ABCA1,COL1A1,IGF1R,ITGB1,MEF2C,MT-CO1,NOX4,NPPA,POSTN,TUBB3	83 (17)
ionomycin		chemical reagent		1.109	0.0274	AHNAK,ATP2A2,JARID2,MYL2,ZBTB16
nicotine		chemical drug		1.114	0.0157	ALDOA,CACNA1C,COL1A1,GRIN2A,POSTN,RYR2
ARNT2		transcription regulator		1.134	0.00214	LRRFIP1,MYH6,MYH7,POSTN,RYR2,SYT9,ZDHHC14
SIM1		transcription regulator		1.134	0.00272	LRRFIP1,MYH6,MYH7,POSTN,RYR2,SYT9,ZDHHC14
CTNNB1		transcription regulator		1.154	0.00109	ACTC1,BGN,CAPZB,CLU,COL1A1,COL4A1,COL4A2,DES,EDIL3,FABP4,FSHR,GRIK1,ITGB1,LPL,MYH6,NDRG2,SCN5A,SEMA6A,TNNC1	64 (9)
Jnk		group		1.154	0.0118	ABCA1,COL1A1,FABP4,MT-CO2,NOX4,POSTN
PPARGC1A		transcription regulator		1.16	6.94e-08	ACADM,EMILIN2,FABP4,ITGB1,LPL,MB,MDH2,MT-CO1,MT-CO2,MT-ND1,MYH6,MYH7,MYL2,NPPA,PDE6B,POSTN,SEMA6A,SLC24A2	74 (14)
ciglitazone		chemical drug		1.166	3.18e-05	ABCA1,ACTC1,DES,ESR1,MT-CO2,NOX4,NPPA,TUBB3	66 (16)
MAPK14		kinase		1.168	1.08e-05	ABCA1,ACTA1,ANKRD1,COL1A1,GRIN2A,MEF2C,MYH6,NPPA,SLC8A1,Tpm1	94 (17)
oleic acid		chemical - endogenous mammalian		1.172	0.000943	ABCA1,ACADM,ANKRD23,CLU,FABP4,LPL	86 (17)
pirinixic acid		chemical toxicant		1.175	0.00574	ABCA1,ACADM,BSG,CLU,COL1A1,FABP4,KPNA1,LPIN2,LPL,RORA	71 (15)
calcitriol		chemical drug		1.177	0.00992	CACNA1C,COL4A1,COL4A2,ESR1,FABP4,HSPB7,IGF1R,KCNH1,LPL,NOX4,NPPA,SLC8A1	86 (19)
PTEN		phosphatase		1.178	0.0459	ESR1,FABP4,HEXB,IGF1R,ITGB1,LRRFIP1,MT-CO2,MT-CYB,MT-ND1,NPPA,ZBTB16
DTNBP1		other		1.192	2.34e-05	ACTA1,ACTC1,GRIN2A,NPPA
4-hydroxytamoxifen		chemical drug		1.214	0.00522	ACTC1,CLU,ESR1,FABP4,IGF1R,SLC25A4	93 (21)
PPP3R1		phosphatase		1.276	1.06e-06	ABCA13,ATP2A2,CACNA1C,CLIC5,MYH7,RYR2,SLC8A1	30 (5)
rosiglitazone		chemical drug		1.319	0.000353	ABCA1,ACADM,ACTA1,APOL6,COL1A1,FABP4,LPL,MDH2,NOX4,NPPA,POSTN,RORA,SORBS1	82 (16)
RAC1		enzyme		1.342	0.00363	ANKRD1,ESR1,ITGB1,MYH7,NPPA	60 (13)
phenylephrine		chemical drug		1.347	7.07e-06	ACTA1,ANKRD1,ATP2A2,MB,MYH6,MYH7,NPPA	41 (13)
maraviroc		chemical drug		1.362	1.11e-08	ACTN2,COL1A1,MYH6,RYR2,TNNT2
1,2-dithiol-3-thione		chemical reagent		1.362	0.0347	ALDOA,FXYD1,HSP90AB1,LPL,Tpm1
isoproterenol		chemical drug		1.363	0.000682	COL1A1,FSHR,LPL,MYH7,NPPA,Pln,TUBB3	67 (15)
TGFB2		growth factor		1.365	0.0035	ABCA1,COL1A1,COL4A1,DES,HSPG2	81 (11)
VCAN		other		1.387	0.0151	ACTA1,CLU,ITGB1,MEF2C,Tpm1
MRTFB		transcription regulator		1.446	0.00387	ACTA1,ANKRD1,FILIP1L,ITGB1,POSTN,SORBS1	29 (3)
dexamethasone		chemical drug		1.453	1.22e-05	ABCA1,ACADM,ACTC1,ANKRD1,ANO4,APOL6,ARHGAP25,ATP2A2,BGN,BSG,CLU,COL1A1,COL4A1,COL4A2,EMILIN2,FABP4,FILIP1L,FLNB,FSTL1,IGF1R,IL31RA,ITGB1,JARID2,LPIN2,LPL,MEF2C,MGP,MT-CO2,MYH6,MYL2,Nnt,NPPA,PLCL2,POSTN,RORA,SEMA6A,SLC8A1,SPTBN1,TNS1,ZBTB16	97 (23)
Creb		group		1.463	0.000763	ATP2A2,CACNA1C,FLNB,MALAT1,MT-ND5,QKI,RBFOX1,RYR2,SLC8A1,SYT9
BMP2		growth factor		1.502	2.64e-05	BSG,COL1A1,FABP4,FSHR,MEF2C,mir-208,NPPA,POSTN,TUBB3,ZBTB16	69 (14)
pCPT-cAMP		chemical - kinase inhibitor		1.532	4.39e-09	ABCA1,MT-ND1,MT-ND2,MT-ND4,MT-ND4L,MT-ND5
15-deoxy-delta-12,14 -PGJ 2		chemical - endogenous mammalian		1.538	0.00025	ACTC1,COL1A1,DES,ESR1,FABP4,NOX4,NPPA,RORA,TUBB3	69 (16)
levothyroxine		chemical - endogenous mammalian		1.549	4.71e-05	ATP2A2,ESR1,MT-CO1,MYH6,NPPA,RORA	70 (15)
KLF4		transcription regulator		1.607	0.00223	ACTC1,ANKRD17,ATP2A2,COL1A1,DSP,MEF2C,MYH6,MYH7,NPPA	20 (3)
NFKBIA		transcription regulator		1.609	0.0191	ANKRD1,CLU,IGF2R,ITGB1,MGP,MT-CYB,NDRG2,NPPA,SPTBN1
epicatechin		chemical drug		1.633	0.000209	COL1A1,COL4A1,COL4A2,FABP4,LPL,POSTN	27 (4)
CD36		transmembrane receptor		1.633	0.000304	ATP2A2,COL1A1,COL4A1,IGF1R,LPL,Pln	70 (10)
2,3 butanedione monoxime		chemical drug		1.671	2.55e-08	ACTA1,ATP2A2,MYH7,RYR2,SCN5A,SLC8A1
PPARGC1B		transcription regulator		1.671	2e-07	ABCA1,ACADM,MT-CO1,MT-CO2,MT-ND1,MT-ND2,MYH6,NPPA
testosterone		chemical - endogenous mammalian		1.681	2.5e-07	ALDOA,ANKRD1,ATP2A2,BGN,CLU,ESR1,FABP4,FSHR,HSP90AB1,IGF1R,ITGB1,MT-CO1,MT-CO2,MT-CYB,MT-ND5,TUBB3	93 (18)
F2		peptidase		1.682	0.00277	BSG,CLU,COL1A1,COL4A1,IGF1R,ITGB1,TNNT2,TUBB3	96 (20)
MM-589		chemical reagent		1.695	1.21e-10	ACTA1,ACTN2,COL1A1,MYH6,MYH7,POSTN,RYR2,TNNC1,TNNT2
PTC-209		chemical reagent		1.695	1.85e-10	ACTA1,ACTN2,COL1A1,MYH6,MYH7,POSTN,RYR2,TNNC1,TNNT2
ciprofibrate		chemical drug		1.709	0.00171	ACADM,AIG1,BSG,COL4A2,FABP4,LPL	16 (4)
MYOD1		transcription regulator		1.71	7.29e-12	ACTA1,ACTC1,ALDOA,ANKRD1,COL4A1,DES,ESR1,FSTL1,Hrc,MEF2C,MYH6,MYH7,POSTN,SPTBN1,TNNC1,TNNT2,TNS1,TTN	70 (13)
carbon tetrachloride		chemical toxicant		1.727	0.0145	COL1A1,DES,IGF2R,ITGB1,NDRG2,SLC8A1
TGFB3		growth factor		1.732	0.0204	ACTA1,COL1A1,MGP,TNS1
5-azacytidine		chemical drug		1.759	0.000866	COL1A1,ESR1,MYH6,MYH7,NPPA,RPS6KA6,TNNC1	63 (12)
P38 MAPK		group		1.851	0.00169	ABCA1,BGN,DES,FABP4,MEF2C,MT-CO2,NPPA,POSTN,SLC8A1,TNNC1	86 (22)
HIF1A		transcription regulator		1.873	0.00523	ALDOA,ATP2A2,BGN,MB,MEF2C,MT-ND1,MYH7,NOX4,NPPA,QKI,TTN	54 (9)
JUN		transcription regulator		1.882	3.29e-05	ANKRD1,CLU,COL1A1,FABP4,FLNC,HNRNPA2B1,IGF1R,IGF2R,ITGB1,mir-208,MYH6,NPPA,NRAP,SLC8A1,TNNC1	96 (20)
APP		other		1.89	6.79e-08	ABCA1,ACTA1,ACTN2,ALDOA,BSG,CLU,ESR1,FXYD1,GRIN2A,HSP90AB1,HSPG2,IGF1R,IGF2R,MEF2C,MT-CO1,MT-CO2,MT-CYB,MT-ND1,MT-ND2,MT-ND4,MT-ND5,MT-ND6,SH3GL2,Tpm1,TUBB3,VDAC1,ZDHHC14	66 (7)
FBXW7		enzyme		1.89	2e-07	COL1A1,FABP4,MT-CO1,MT-CO2,MT-CYB,MT-ND1,MT-ND4,MT-ND4L	33 (6)
MTA1		transcription regulator		1.89	0.000719	ACTC1,ESR1,MT-CO2,MYH6	44 (5)
OXT		other		1.912	1.33e-10	ACTC1,ESR1,LPL,MEF2C,MYH6,MYH7,MYL2,NPPA
STAT4		transcription regulator		1.937	0.00349	AHNAK,BSG,HEXB,LRRFIP1,RORA,SF3B1,VDAC1
cholecalciferol		chemical - endogenous mammalian		1.938	0.0291	COL1A1,MYH6,MYH7,TNNC1
RHOA		enzyme		1.944	0.00162	ACTA1,COL1A1,ESR1,ITGB1,NPPA	94 (16)
dimethyl sulfoxide		chemical drug		1.949	0.000139	HSP90AB1,LPL,MEF2C,MYH6,MYH7,TNNC1,Tpm1	65 (10)
RASSF1		other		1.951	0.00803	CLU,COL4A1,COL4A2,ESR1	68 (6)
SMARCB1		transcription regulator		1.951	0.0995	COL1A1,FABP4,MYOM1,POSTN
IL18		cytokine		1.952	0.0891	ACTA1,BSG,GRIN2A,NPPA
PTGS2		enzyme		1.96	0.0816	CLU,FABP4,GRIN2A,LPL
ascorbic acid		chemical - endogenous mammalian		1.964	0.0107	COL1A1,ITGB1,MGP,NPPA
TEAD1		transcription regulator		1.977	6.15e-10	ACTA1,DES,FILIP1L,MB,MYH6,MYH7,NPPA,POSTN,TNNC1,TNNT2	28 (4)
MEF2D		transcription regulator		1.98	0.000513	ACTA1,MT-ND6,MYH7,NPPA,TNNC1	27 (4)
CXCL12		cytokine		1.981	0.0323	COL1A1,ITGB1,RYR2,TNNC1,ZBTB16
mono-(2-ethylhexyl)phthalate		chemical toxicant		1.981	0.0541	ACADM,FABP4,LPL,MDH2
CREM		transcription regulator		1.982	6.82e-05	ABCA1,ACTC1,ATP2A2,FSHR,GJD2,Pln,RYR2,Tpm1
mir-19		microRNA		1.993	0.000662	ABCA1,ESR1,MYH7,NPPA	25 (3)
TDGF1		growth factor	Activated	2	1.09e-06	MYH6,MYH7,MYL2,NPPA	44 (5)
ROR1		kinase	Activated	2	0.00016	FSTL1,HEXB,TNNT2,TNS1
NSUN6		enzyme	Activated	2	0.00035	FSTL1,HEXB,TNNT2,TNS1
RETNLB		other	Activated	2	0.00534	COL1A1,FABP4,Nnt,TNNC1
KMT2D		transcription regulator	Activated	2	0.0969	ACADM,ADGRA3,TNNC1,TNNT2
MYD88		other	Activated	2	0.237	HSP90AB1,MYH7,NOX4,NPPA
AGT		growth factor	Activated	2.033	1.2e-06	ACTA1,ACTC1,BGN,BSG,CACNA1C,COL1A1,COL4A1,COL4A2,ESR1,HABP2,HSPG2,IGF1R,ITGB1,MYH6,MYH7,NOX4,NPPA,Pln,POSTN,SEMA6A,SLC8A1,TNS1,TTN,TUBB3	86 (22)
INSR		kinase	Activated	2.053	7.19e-06	ACADM,ACTA1,ANKRD1,ATP2A2,DES,FABP4,FLNC,IGF1R,IGF2R,MDH2,MT-CO1,MT-CO2,MYH7,MYOM2,NPPA,SLC25A4,TUBB3	85 (16)
SMARCA4		transcription regulator	Activated	2.058	0.00131	ABCA1,ACTA1,AHNAK,COL1A1,DES,FABP4,FLNB,HEXB,Hrc,ITGB1,MEF2C,MGP,MT-ND2,TNNT2
beta-estradiol		chemical - endogenous mammalian	Activated	2.085	1.41e-05	ABCA1,ACADM,ACTA1,ACTC1,ALDOA,BGN,BSG,CLIC5,CLTRN,CLU,COL1A1,DSP,ESR1,FABP4,FLNB,FLNC,FSTL1,GRIN2A,HSP90AB1,IGF1R,IGF2R,ITGB1,LPL,MB,MGP,MT-CO1,MT-CO2,MYH6,MYH7,MYL12A,MYL12B,NDRG2,NPPA,PLAC1,RPS6KA6,RYR2,SLC8A1,TNNC1,TNNT2,TNS1,TTN,ZBTB16	90 (17)
SREBF1		transcription regulator	Activated	2.104	3.45e-10	ABCA1,ALDOA,CAMK1D,CAPZB,FABP4,LPL,MEF2C,MT-CO1,MT-CO2,MT-CYB,MT-ND1,MT-ND2,MT-ND4,MT-ND4L,MT-ND5,MT-ND6,TTN
SMAD3		transcription regulator	Activated	2.161	0.00344	ANKRD1,BGN,CHRDL1,COL1A1,DES,ESR1,ITGB1,SLC25A4	89 (13)
MEF2A		transcription regulator	Activated	2.164	7.07e-06	ACTA1,ACTC1,ATP2A2,MYH6,NPPA,TNNC1,XIRP2	34 (6)
bleomycin		biologic drug	Activated	2.164	0.0295	COL1A1,FABP4,ITGB1,Nnt,TNNC1
ANGPT2		growth factor	Activated	2.17	0.000118	ABCA1,ACTA1,COL1A1,MYH6,MYH7,NOX4,NPPA,POSTN,TUBB3	74 (16)
ESRRA		transcription regulator	Activated	2.173	2.52e-05	ACADM,ATP2A2,COL1A1,COL4A1,COL4A2,FABP4,LPL,MYH6,MYH7,Pln,SEMA6A	57 (8)
YAP1		transcription regulator	Activated	2.183	0.0275	ANKRD1,COL1A1,IGF1R,LPL,MYH7,NPPA,SORBS1
Calcineurin protein(s)		complex	Activated	2.195	0.000426	ATP2A2,MB,MYH7,NPPA,SLC8A1	57 (14)
EP300		transcription regulator	Activated	2.2	0.0919	ACADM,ACTA1,FABP4,HSP90AB1,IGF1R,MEF2C,NPPA
TLR4		transmembrane receptor	Activated	2.213	0.269	ACTA1,ALDOA,MT-ND6,MYH7,NPPA
GATA5		transcription regulator	Activated	2.219	3.44e-08	ACTC1,MYH6,MYH7,NPPA,TNNC1
ROCK1		kinase	Activated	2.219	4.57e-06	ACTA1,COL1A1,COL4A2,MYH7,NPPA	49 (8)
AMPK		complex	Activated	2.219	0.00404	MT-CO1,MT-CO2,MT-CYB,MT-ND1,NOX4	50 (7)
WNT11		other	Activated	2.224	5.45e-06	MYH6,MYH7,NPPA,TNNC1,TNNT2
MALSU1		other	Activated	2.236	2.72e-10	MT-CO1,MT-CO2,MT-ND1,MT-ND4,MT-ND6
MRPL14		other	Activated	2.236	9.44e-10	MT-CO1,MT-CO2,MT-ND1,MT-ND4,MT-ND6
LLGL2		other	Activated	2.236	5.45e-06	ANKRD1,FSTL1,HEXB,TNNT2,TNS1
TFE3		transcription regulator	Activated	2.236	7.05e-05	MT-CO1,MT-CYB,MT-ND1,MT-ND2,MT-ND5
CCR2		G-protein coupled receptor	Activated	2.236	0.00313	BGN,COL1A1,COL4A1,COL4A2,HSPG2	58 (7)
EDN1		cytokine	Activated	2.247	8.23e-05	ACTA1,ATP2A2,COL4A1,ITGB1,MYH7,MYL2,NPPA,SLC8A1,TTN	91 (18)
Insulin		group	Activated	2.258	0.000346	ABCA1,ACADM,ACTA1,ACTC1,ALDOA,CDK8,COL1A1,COL4A1,FABP4,IGF1R,LPL,MDH2,mir-208,MT-ND1,NPPA,SORBS1	87 (17)
aldosterone		chemical - endogenous mammalian	Activated	2.287	2.66e-05	ACTA1,COL1A1,FABP4,IGF1R,LPL,mir-208,NDRG2,NPPA,ZBTB16	64 (15)
Akt		group	Activated	2.309	0.000558	ANKRD1,ESR1,FABP4,HSPG2,IGF1R,LPL,MT-CO1,MT-CO2,NOX4,NPPA,SLC8A1	75 (18)
VEGFA		growth factor	Activated	2.367	0.0496	ACADM,COL1A1,FABP4,ITGB1,MDH2,MEF2C
Tgf beta		group	Activated	2.369	4.75e-07	ABCA1,BGN,CLU,COL1A1,COL4A1,COL4A2,FSTL1,HSPG2,ITGB1,NOX4,POSTN,QKI,RORA,RYR2	93 (20)
IGF1		growth factor	Activated	2.371	6.12e-08	ABCA1,ACTA1,ACTN2,BGN,BSG,CLU,COL1A1,ESR1,FABP4,FSHR,IGF1R,LPL,MYH6,MYH7,NOX4,NPPA,POSTN,RYR2,TNNC1,TNNT2,TUBB3	94 (19)
ERBB3		kinase	Activated	2.377	7.09e-07	ACTA1,BGN,CLU,COL1A1,FSTL1,HEXB,IGF1R,TNNT2,TNS1	77 (11)
CEBPA		transcription regulator	Activated	2.397	0.101	COL1A1,EEF1A2,FABP4,LPL,MT-CO1,QKI,RORA
MRTFA		transcription regulator	Activated	2.4	0.00579	ACTA1,ACTC1,ANKRD1,ITGB1,NPPA,SORBS1	30 (4)
LIF		cytokine	Activated	2.447	7.04e-09	AHNAK,LPL,MEF2C,MT-CO1,MT-CO2,MT-CYB,MT-ND1,MT-ND2,MT-ND4,MT-ND4L,MT-ND5,MT-ND6,MYH7,NPPA	28 (3)
aflatoxin B1		chemical - endogenous non-mammalian	Activated	2.449	0.044	ACTA1,CLIC5,FABP4,LPL,Pln,SLC25A4
NRG1		growth factor	Activated	2.481	2.7e-05	ABCA1,ANKRD1,COL1A1,FSTL1,HEXB,MYBPC3,MYH6,MYL2,NPPA,TNNT2,TNS1	76 (16)
LONP1		peptidase	Activated	2.538	2.75e-12	HNRNPA2B1,MDH2,MT-CO1,MT-CO2,MT-CYB,MT-ND1,MT-ND2,MT-ND4,MT-ND4L,MT-ND5,MT-ND6,VDAC1
GATA6		transcription regulator	Activated	2.578	1.65e-05	ACTC1,COL4A1,COL4A2,DDX4,LRRFIP1,MEF2C,MYH6,MYH7,NPPA,TNNC1
NKX2-5		transcription regulator	Activated	2.588	6.71e-08	ANKRD1,MEF2C,MYL2,NPPA,RYR2,SCN5A,XIRP2	28 (4)
ERK		group	Activated	2.588	0.00142	ABCA1,BGN,CLU,COL1A1,ESR1,FABP4,POSTN,SPTBN1	73 (13)
MRPL12		other	Activated	2.613	2.55e-14	MT-CO1,MT-CO2,MT-ND1,MT-ND2,MT-ND6,MT-RNR1,MT-RNR2
ALKBH1		enzyme	Activated	2.646	2.55e-14	MT-CO1,MT-CO2,MT-CYB,MT-ND2,MT-ND4,MT-ND4L,MT-ND5
NSUN3		enzyme	Activated	2.646	2.55e-14	MT-CO1,MT-CO2,MT-CYB,MT-ND2,MT-ND4,MT-ND4L,MT-ND5
THRA		ligand-dependent nuclear receptor	Activated	2.719	6.81e-06	ACTA1,ATP2A2,DES,LPL,MYH6,MYH7,NPPA,Pln,VDAC1	38 (7)
TWNK		enzyme	Activated	2.813	1.17e-11	MT-CO1,MT-CYB,MT-ND1,MT-ND2,MT-ND4,MT-ND4L,MT-ND5,MT-ND6
RET		kinase	Activated	2.828	5.78e-06	ACTA1,ACTC1,CLU,COL1A1,DES,MYH6,Pln,TNNT2,TTN	20 (3)
TGFB1		growth factor	Activated	2.831	1.01e-06	ABCA1,ACTA1,ACTC1,ADAMTS12,AHNAK,ALDOA,ANKRD1,BGN,BSG,CLU,COL1A1,COL4A1,COL4A2,DES,DSP,FILIP1L,FLNB,GRIN2A,HABP2,HEXB,HSPG2,ITGB1,LPL,MALAT1,MEF2C,MGP,MYH7,MYL12A,NOX4,NPPA,PDLIM5,POSTN,QKI,RORA,SLC25A4,TNNT2,Tpm1,TUBB3	95 (21)
DAP3		other	Activated	3	1.54e-16	MT-CO1,MT-CO2,MT-CYB,MT-ND1,MT-ND2,MT-ND4,MT-ND4L,MT-ND5,MT-ND6
HAND2		transcription regulator	Activated	3.064	1.67e-14	ACTA1,ACTC1,ACTN2,ATP2A2,COL1A1,DES,HSPB7,MYH6,NPPA,TNNC1,TNNT2,TTN,XIRP2
NFE2L2		transcription regulator	Activated	3.121	0.00792	ALDOA,COL1A1,COL4A2,FABP4,FXYD1,HSP90AB1,LPL,MEF2C,MT-CO2,Tpm1	43 (7)
LEP		growth factor	Activated	3.237	0.000102	ACADM,ATP2A2,CDK8,COL1A1,COL4A1,ESR1,FABP4,LPL,MT-CYB,MT-ND1,MT-ND4,MYH7,NPPA,Pln	81 (20)
STAT3		transcription regulator	Activated	3.341	1.49e-06	CLIC5,COL1A1,ESR1,FLRT3,IGF1R,ITGB1,MT-CO1,MT-CO2,MT-CYB,MT-ND1,MT-ND2,MT-ND4,MT-ND4L,MT-ND5,MT-ND6,MYH7,NOX4,NPPA,RORA,TNS1	63 (11)
GATA4		transcription regulator	Activated	3.4	4.29e-19	ACTA1,ACTC1,ACTN2,ANKRD1,ATP2A2,CACNA1C,COL1A1,DDX4,DES,FSHR,HSPB7,LRRFIP1,MEF2C,MYH6,MYH7,MYL2,NPPA,Pln,POSTN,RYR2,SCN5A,SLC8A1,TNNC1,TNNT2,TTN	28 (4)
RB1		transcription regulator	Activated	3.422	4.4e-05	ACTC1,ACTN2,COL4A1,COL4A2,FABP4,FXYD1,IGF1R,MEF2C,MYH6,MYH7,MYOM2,TNNC1,TNNT2,Tpm1,VDAC1	73 (17)
SRF		transcription regulator	Activated	3.471	4.36e-12	ACTA1,ACTC1,ANKRD1,DES,FILIP1L,HSPG2,ITGB1,LPL,MALAT1,mir-208,MYH6,MYH7,MYL2,MYOM1,NPPA,RNF148,SLC8A1,TNNC1,TNNT2,Tpm1,TTN	62 (11)
TBX5		transcription regulator	Activated	3.498	4.4e-24	ACTC1,ACTN2,ANKRD1,ATP2A2,CACNA1C,COL1A1,DES,HSPB7,MEF2C,MYH6,MYL2,NPPA,Pln,POSTN,RYR2,SCN5A,SLC8A1,TNNC1,TNNT2,TTN	33 (6)
Bvht		other	Activated	3.582	7.84e-14	ACTC1,CSRP3,Hrc,MEF2C,MYBPC3,MYH6,MYH7,MYL2,MYOM1,Pln,SLC8A1,TNNT2,TTN	19 (2)
MEF2C	6.46	transcription regulator	Activated	3.651	1.72e-23	ACTA1,ACTC1,ACTN2,ATP2A2,CACNA1C,COL1A1,DES,HSPB7,MEF2C,MYH6,MYH7,MYL2,MYOM1,MYOM2,NPPA,Pln,POSTN,RYR2,SCN5A,SLC8A1,TNNC1,TNNT2,TTN	37 (8)
MYOCD		transcription regulator	Activated	3.666	3.94e-18	ACTA1,ACTC1,ACTN2,ATP2A2,CACNA1C,COL1A1,DES,HSPB7,MEF2C,MYH6,MYH7,MYL2,NPPA,SCN5A,TNNC1,TNNT2,TTN	36 (5)
RBFOX1	-1.282	other			0.0257	SCN8A
MB	1.55	transporter			0.00257	ACTA1,NPPA
DSP	1.67	other			0.0115	COL1A1,LPL
LPL	1.7	enzyme			0.0013	FABP4,LPL,MYL2,NPPA	43 (7)
TNNT2	1.86	other			7.42e-05	MYH7,NPPA	32 (6)
MYL2	1.97	other			1.71e-11	ACTN2,AHNAK,CSRP3,DES,FLNB,FLNC,HNRNPA2B1,RYR2,XIRP2
Pln	2.07	other			3.08e-08	ACTA1,ALDOA,DES,ITGB1,MYH7,MYL2,NPPA,RYR2	36 (6)
TTN	2.23	kinase			0.00201	ATP2A2,Pln
mir-208	2.28	microRNA			1.5e-05	mir-208,MYH7,NPPA,TNNC1
TNNC1	2.39	other			0.00863	SLC8A1
ACTC1	2.45	enzyme			0.0172	ACTA1
ANKRD1	2.48	transcription regulator			0.0424	RYR2
MYBPC3	2.73	other			0.0341	ATP2A2
JPH2	3.16	enzyme			0.00863	SLC8A1
FABP4	3.24	transporter			0.0242	ABCA1,FABP4
MT-TE		other			2.67e-12	MT-CO2,MT-CYB,MT-ND1,MT-ND4,MT-ND5,MT-ND6
MT-TM		other			1.8e-09	MT-CO1,MT-CO2,MT-CYB,MT-ND1,MT-RNR1,MT-RNR2
NUP155		other			2.5e-09	ACTA1,CACNA1C,CSRP3,Pln,SLC8A1	37 (4)
TEAD3		transcription regulator			3.09e-07	ACTA1,DES,FILIP1L,MYH7,POSTN,TNNC1,TNNT2
MAP2K6		kinase			3.38e-07	ACTA1,ATP2A2,BGN,ESR1,MYH6,MYH7,NPPA,Pln	61 (14)
TEAD4		transcription regulator			3.54e-07	ACTA1,DES,FABP4,FILIP1L,MB,MYH7,POSTN,TNNC1,TNNT2
Calcineurin A		group			4.22e-07	ACTA1,ATP2A2,COL1A1,MB,NPPA,SCN5A	33 (7)
RYR1		ion channel			5.06e-07	ACADM,MB,MT-CO1,MT-CO2,MT-ND1,MT-ND6
SRFBP1		other			6.34e-07	ACTC1,MYL2,NPPA
PLN		transporter			1.32e-06	ALDOA,DES,ITGB1,MYH7,MYL2,NPPA,RYR2	59 (9)
cilazapril		chemical drug			2.52e-06	ACTA1,MYH7,NPPA
nabumetone		chemical drug			2.52e-06	ACTC1,MYH6,NPPA
MAP2K3		kinase			2.68e-06	ACTA1,ATP2A2,COL1A1,MYH6,MYH7,NPPA,Pln	68 (13)
HDAC4		transcription regulator			3.46e-06	ACTA1,CACNA1C,CHRDL1,CSRP3,MEF2C,MYOM2,Pln,SH3GL2,SLC8A1	43 (7)
atenolol		chemical drug			6.26e-06	ATP2A2,NPPA,Pln	33 (6)
ZFPM2		transcription regulator			9.04e-06	ATP2A2,MYH6,MYH7,NPPA	36 (6)
YY1		transcription regulator			1.73e-05	ACTA1,ACTC1,ANKRD1,CHRDL1,CLU,COL1A1,MYH6,MYOM1,QKI,SLC25A4,TNNC1,Tpm1
CASQ2		other			2.16e-05	ACTA1,NPPA,RYR2
IRS1		enzyme			2.32e-05	ACTC1,COL4A1,COL4A2,FABP4,LPL,MEF2C,TNNC1,TNNT2	58 (10)
RLN1		other			3.44e-05	ESR1,MYH7,NPPA
PTCD1		other			7.28e-05	MT-CO2,MT-RNR1,MT-RNR2
KCNJ11		ion channel			7.28e-05	ACADM,MT-CO1,NPPA
ADH1C		enzyme			7.42e-05	ACTA1,NPPA	19 (3)
elesclomol		chemical drug			7.42e-05	MT-CO1,MT-CO2
LTK		kinase			7.42e-05	ACTA1,NPPA
GTPL714		chemical reagent			7.42e-05	MYH7,NPPA
LMNA		other			9.85e-05	ADAMTS12,CAMK1D,COL1A1,DES,FABP4,IGF2R,MYH7,MYL2,NPPA,TUBB3
IRX4		transcription regulator			9.94e-05	ACTA1,MYH7,NPPA
HTR2B		G-protein coupled receptor			9.94e-05	MYH7,NPPA,SLC25A4	32 (6)
XAV939		chemical reagent			0.000108	AHNAK,DES,DSP,JARID2
LIPE		enzyme			0.000114	ABCA1,ANKRD1,COL1A1,CSRP3,FABP4,MEF2C,POSTN	47 (11)
HSD11B2		enzyme			0.000132	ATP2A2,COL1A1,MYH6
4-nonylphenol		chemical toxicant			0.000215	FABP4,FSHR,LPL
SURF1		enzyme			0.000215	MT-CO1,MT-CO2,VDAC1
SLC4A5		transporter			0.000221	NPPA,SPTBN1
SLC48A1		transporter			0.000221	IGF1R,ITGB1
ABRA		other			0.000221	ACTA1,NPPA
TCF25		transcription regulator			0.000221	MYH7,NPPA
PCDH17		other			0.000221	MYH7,NPPA
ACAT1		enzyme			0.000221	ABCA1,ITGB1
RRAD		enzyme			0.000221	ATP2A2,LPL
S100A1		other			0.000221	NPPA,SLC8A1
GNAQ		enzyme			0.000239	ACTA1,ANKRD1,ATP2A2,MYH7,NDRG2,NPPA,SLC8A1	71 (19)
YARS2		enzyme			0.000267	MT-CO2,MT-CYB,MT-ND6
NAD+		chemical - endogenous mammalian			0.000267	ANKRD1,MYH7,NPPA	48 (10)
SLC18A3		transporter			0.000327	HNRNPA2B1,MYH7,NPPA
CAMK2D		kinase			0.000327	ACTA1,MYH7,NPPA	51 (10)
CAMK4		kinase			0.00035	ABCA1,ACTA1,MT-CYB,NPPA	28 (3)
amlodipine		chemical drug			0.000394	ACTA1,COL1A1,MYH7	43 (5)
leupeptin		chemical - protease inhibitor			0.000394	ABCA1,IGF1R,ITGB1
RXRB		ligand-dependent nuclear receptor			0.000426	ABCA1,ACADM,FABP4,FLRT3,FSTL1	34 (7)
C10orf71		other			0.00044	ACTA1,NPPA
endothelin receptor		group			0.00044	ACTA1,NPPA
LETM1		transporter			0.00044	MT-CO1,MT-ND6
cathepsin L inhibitor		chemical drug			0.00044	MYH7,NPPA
CACNA1D		ion channel			0.00044	CACNA1C,RYR2
mir-384		microRNA			0.00044	MYH7,NPPA
PAPOLA		enzyme			0.00044	MT-CO1,MT-CO2
LRRC8C		ion channel			0.00044	FABP4,LPL
PALLD		other			0.00044	ACTA1,ITGB1
sodium phosphate		chemical drug			0.00044	MYH7,NPPA
ABCB4		transporter			0.000467	COL1A1,COL4A1,DES,NOX4
mir-322		microRNA			0.00047	IGF1R,MYH7,NPPA
PTGFR		G-protein coupled receptor			0.00047	ACTA1,FABP4,NPPA	29 (7)
ANGPT1		growth factor			0.000609	ACTA1,ITGB1,MYH7,NPPA	70 (17)
SUCNR1		G-protein coupled receptor			0.000648	COL1A1,COL4A2,ITGB1
SMARCD3		transcription regulator			0.000648	COL1A1,MGP,NPPA
bis(4-hydroxyphenyl)sulfone		chemical reagent			0.000648	ESR1,FABP4,LPL
leptomycin B		chemical drug			0.000648	ACTA1,MYH7,NPPA	40 (7)
PSEN1		peptidase			0.000704	ACTA1,ALDOA,ATP2A2,BSG,GRIN2A,MT-CO1,RYR2,SH3GL2,Tpm1,TUBB3,VDAC1	39 (3)
ILX-23-7553		chemical drug			0.000729	CLU,NPPA
ZC3H10		other			0.000729	MT-CO1,MT-CO2
LRP8		transmembrane receptor			0.000729	ABCA1,CLU
CANX		other			0.000729	ABCA1,NOX4
SNCG		other			0.000729	ESR1,IGF1R	59 (12)
tyrphostin 25		chemical drug			0.000729	COL1A1,IGF1R
ADIPOR1		transmembrane receptor			0.000865	ACADM,MEF2C,MT-CO2	40 (7)
ADRB1		G-protein coupled receptor			0.000865	ACTC1,RYR2,Tpm1
TLE3		other			0.000902	MT-ND1,MT-ND2,MT-ND4,MT-ND5,MT-ND6
mir-33		microRNA			0.000988	ABCA1,FABP4,LPL
Snhg14		other			0.00109	MYH7,NPPA
MOV10L1		enzyme			0.00109	MYH7,NPPA
IPMK		kinase			0.00112	FLNC,HSP90AB1,PDLIM5
MAP3K3		kinase			0.00112	ACTA1,MYH7,POSTN	41 (10)
COL4A3		other			0.00112	COL1A1,COL4A1,COL4A2
MAX		transcription regulator			0.00134	ACTC1,CSDE1,JARID2,MYH6,TNNT2
NOX5		ion channel			0.00151	MYH7,NPPA
CTSS		peptidase			0.00159	COL4A1,COL4A2,ITGB1
mir-148		microRNA			0.00159	ABCA1,COL1A1,IGF1R
MTA2		transcription regulator			0.00159	ACTC1,FSHR,MYH6
resatorvid		chemical drug			0.00177	ALDOA,MYH7,NPPA
Sos		group			0.00191	FABP4,ITGB1,MYH6,PDE6B,PIK3CB,QKI,Tpm1
RGS19		enzyme			0.00201	MEF2C,MYH7
HEYL		transcription regulator			0.00201	MYH6,NPPA
cariporide		chemical drug			0.00201	COL1A1,NPPA
LPIN1		phosphatase			0.00217	ACADM,FABP4,LPIN2
ramipril		chemical drug			0.00217	COL1A1,COL4A1,COL4A2	52 (7)
TENM1		transmembrane receptor			0.00257	MGP,SEMA6A
SERPINH1		other			0.00257	COL1A1,COL4A2
poloxamer		chemical reagent			0.00257	ACADM,LPL
AGTR2		G-protein coupled receptor			0.00261	ACTA1,DES,NPPA	25 (4)
CDC42		enzyme			0.00261	ESR1,ITGB1,MYH7	68 (14)
KN 93		chemical drug			0.00261	ABCA1,CACNA1C,NPPA	46 (11)
HAND1		transcription regulator			0.00286	FABP4,NPPA,XIRP2
RCAN1		other			0.00286	ACTA1,MYH7,NPPA	29 (7)
SOST		other			0.00286	FABP4,LPL,NOX4	13 (4)
SOD1		enzyme			0.00296	CLU,COL1A1,GRIK1,LPL,MT-CO1,MT-ND1,MT-ND4,MYOM1
ezetimibe		chemical drug			0.00312	ABCA1,ACADM,COL1A1	15 (3)
Shc		group			0.00319	FABP4,LPL	50 (7)
diltiazem		chemical drug			0.00319	MYH7,NPPA	32 (6)
(5-(4-N-methyl-N(2-pyridyl)amino)ethoxy)benzyl thiazolidine-2,4-dione		chemical reagent			0.00319	COL1A1,FABP4
22(S)-hydroxycholesterol		chemical - endogenous mammalian			0.00319	ABCA1,LPL
TBP		transcription regulator			0.00334	COL1A1,IGF1R,PDE6B,RN7SK
TET3		enzyme			0.00339	MYH6,MYH7,TNNT2	28 (4)
SUMO1		enzyme			0.00339	ATP2A2,MYH6,NPPA	26 (5)
amiodarone		chemical drug			0.00367	MYH6,MYH7,NDRG2	34 (6)
MSTN		growth factor			0.00369	DES,IGF1R,MEF2C,MYH7	38 (5)
CPT1C		enzyme			0.00388	ACADM,MT-CO2
DNM1L		enzyme			0.00388	MYH7,NPPA
APOA2		transporter			0.00388	ABCA1,ACADM
PARP2		enzyme			0.00388	FABP4,LPL
Ncoa6		transcription regulator			0.00388	FABP4,LPL	44 (8)
2,2-bis(4-hydroxyphenyl)-1,1,1-trichloroethane		chemical - endogenous mammalian			0.00388	CLU,ESR1
xanthohumol		chemical drug			0.00397	CSRP3,MYH6,NPPA
dinoprost		chemical - endogenous mammalian			0.00446	ATP2A2,ESR1,FABP4,LPL	64 (12)
HCAR1		G-protein coupled receptor			0.00462	BSG,COL1A1
SERPINA3		other			0.00462	COL1A1,NOX4
azetidyl-2-carboxylic acid		chemical reagent			0.00462	ATP2A2,CLU
THBS1		other			0.00495	COL1A1,COL4A1,ITGB1	75 (10)
PTPN11		phosphatase			0.00511	ATP2A2,BSG,MEF2C,Pln
ARRB1		transcription regulator			0.00531	COL1A1,FABP4,LPL	86 (18)
H-7		chemical - kinase inhibitor			0.00531	COL1A1,ITGB1,NPPA	72 (17)
APLNR		G-protein coupled receptor			0.00543	MEF2C,MYL2
DDR2		kinase			0.00543	COL1A1,ITGB1	34 (4)
ryanodine		chemical - endogenous non-mammalian			0.00543	ACTA1,RYR2
adefovir dipivoxil		chemical drug			0.00543	COL1A1,DES
PPP3CA		phosphatase			0.00558	ATP2A2,FXYD1,IGF1R,NPPA	30 (5)
Laminin (complex)		complex			0.00607	COL1A1,ITGB1,NPPA	71 (13)
SRSF2		transcription regulator			0.00607	COL1A1,Nnt,RYR2
octanoic acid		chemical - endogenous mammalian			0.0063	FABP4,LPL
HOXA4		transcription regulator			0.0063	ANKRD1,ITGB1
WNT3		other			0.0063	Foxp2,POSTN
5,8,11,14-eicosatetraynoic acid		chemical reagent			0.0063	FABP4,LPL	25 (5)
SKIL		transcription regulator			0.00647	COL4A1,KPNA1,Tpm1
SETD2		enzyme			0.00689	IGF1R,MEF2C,QKI
beta-carotene		chemical - endogenous mammalian			0.00689	APOL6,FABP4,LPL
Ro31-8220		chemical drug			0.00689	COL1A1,FABP4,ITGB1	57 (15)
PPARα-RXRα		complex			0.00723	ABCA1,LPL
SPTLC2		enzyme			0.00723	COL1A1,NPPA
TBX3		transcription regulator			0.00723	NPPA,SCN5A
aloxistatin		chemical - protease inhibitor			0.00723	IGF1R,ITGB1
PAX3		transcription regulator			0.00741	CLU,ECPAS,FILIP1L,HSPG2,MGP,MYL2
VHL		transcription regulator			0.00744	FILIP1L,HNRNPA2B1,IGF1R,MYL12B,NOX4
ADAM10		peptidase			0.00744	ATP2A2,GRIN2A,MEF2C,Pln,QKI
2-chloroadenosine		chemical reagent			0.00822	ESR1,NPPA	59 (12)
glycerol		chemical - endogenous mammalian			0.00822	ABCA1,FABP4	38 (6)
Retnla		other			0.00822	MYH7,NPPA
CABIN1		other			0.00822	MYH7,NPPA	32 (6)
KLF9		transcription regulator			0.00822	COL1A1,ESR1	15 (3)
IFT57		other			0.00822	MT-ND1,MT-ND4
1,1-bis(3'-indolyl)-1-(4-hydroxyphenyl)methane		chemical reagent			0.00822	ACTA1,COL1A1
pyridostigmine		chemical drug			0.00822	MYH7,NPPA
dimethylnitrosamine		chemical toxicant			0.00824	COL1A1,COL4A1,DES	20 (3)
(5Z,13E)-11alpha-hydroxy-9,15-dioxoprost-13-enoic acid		chemical - endogenous mammalian			0.00863	FABP4
avobenzone		chemical drug			0.00863	COL1A1
FBXO46		other			0.00863	FBXO31
SLC31A1		transporter			0.00863	MT-CO1
CAMTA2		transcription regulator			0.00863	NPPA
CAMTA1		other			0.00863	NPPA
BRINP1		peptidase			0.00863	ESR1
RBM20		other			0.00863	TTN
VPS36		other			0.00863	ESR1
PART1		other			0.00863	ZBTB16
Mexis		other			0.00863	ABCA1
PTGR2		enzyme			0.00863	FABP4
ENDOG		enzyme			0.00863	NPPA
FG-3019		biologic drug			0.00863	COL1A1
STX12		other			0.00863	ABCA1
CORIN		peptidase			0.00863	NPPA
EHD1		other			0.00863	ITGB1
PJA1		enzyme			0.00863	SPTBN1
CHKA		kinase			0.00863	TUBB3
MKRN1		enzyme			0.00863	KCNH1
AFAP1		other			0.00863	ITGB1
Mkrn1		enzyme			0.00863	KCNH1
SELENOT		enzyme			0.00863	NOX4
HSD17B10		enzyme			0.00863	SH3GL2
CACNB2		ion channel			0.00863	CACNA1C
miR-33-5p (and other miRNAs w/seed UGCAUUG)		mature microRNA			0.00863	ABCA1
mir-493		microRNA			0.00863	IGF1R
miR-657 (miRNAs w/seed GCAGGUU)		mature microRNA			0.00863	IGF2R
ACAT2		enzyme			0.00863	ABCA1
SNTB1		other			0.00863	ABCA1
SRPK3		kinase			0.00863	MEF2C
MYT1L		transcription regulator			0.00863	RBFOX1
ZNF260		transcription regulator			0.00863	NPPA
SCN10A		ion channel			0.00863	SCN5A
ANK2		other			0.00863	SPTBN1
Cbr2		enzyme			0.00863	FABP4
RAB9A		enzyme			0.00863	IGF2R
VPS18		transporter			0.00863	ITGB1
STARD3		transporter			0.00863	ABCA1
Adora3/LOC100911796		G-protein coupled receptor			0.00863	NPPA
clomoxir		chemical reagent			0.00863	ACADM
broussoflavonol b		chemical reagent			0.00863	ESR1
bestatin		chemical drug			0.00863	NOX4
2-nitrophenyl EGTA		chemical reagent			0.00863	AHNAK
bis-T-23		chemical reagent			0.00863	COL4A1
cevimeline		chemical drug			0.00863	HNRNPA2B1
SCH 39370		chemical - protease inhibitor			0.00863	NPPA
teneligliptin		chemical drug			0.00863	NOX4
4-hydroxymercuribenzoate		chemical - protease inhibitor			0.00863	COL1A1
thiorphan		chemical - protease inhibitor			0.00863	NPPA
oxfenicine		chemical - endogenous non-mammalian			0.00863	ACADM
tin		chemical reagent			0.00863	ESR1
SP4		transcription regulator			0.00873	IGF1R,MYH7,PDE6B
desmopressin		biologic drug			0.00899	AHNAK,NDRG2,TNS1,VDAC1
desoxycorticosterone		chemical - endogenous mammalian			0.00926	COL1A1,NOX4	33 (6)
picropodophyllin		chemical drug			0.00926	DDX4,ZBTB16
A-769662		chemical reagent			0.00926	ABCA1,ACTA1
FNDC5		other			0.00926	COL1A1,FABP4	48 (5)
ALDH1A1		enzyme			0.00926	ACADM,FABP4
miR-100-5p (and other miRNAs w/seed ACCCGUA)		mature microRNA			0.00926	IGF1R,NOX4
ABCC8		transporter			0.00926	ACADM,MT-CO1
FABP5		transporter			0.00926	FABP4,RORA
TARBP2		other			0.00926	mir-208,TNNC1
DIM-C-pPhOH-3-Cl-5-OCH3		chemical reagent			0.00926	ACTA1,COL1A1
verteporfin		chemical drug			0.00926	COL1A1,COL4A1
cobalt chloride		chemical reagent			0.00966	ALDOA,CLU,HSP90AB1,VDAC1	42 (2)
8-chlorophenylthio-adenosine 3',5'-cyclic monophosphate		chemical reagent			0.00974	ACADM,ATP2A2,LPIN2
NRL		transcription regulator			0.00974	IGF1R,MEF2C,PDE6B
HSPA5		enzyme			0.00974	ACADM,CLU,ESR1	48 (5)
TEAD2		transcription regulator			0.00974	FILIP1L,POSTN,TNNT2
candesartan		chemical drug			0.00974	ACTA1,MYH7,NPPA	59 (12)
CD44		other			0.00998	ACTA1,BGN,CLU,COL1A1,HSP90AB1,NOX4	84 (17)
TREM2		transmembrane receptor			0.0103	FABP4,GRIN2A,LPL
N(6)-(3-iodobenzyl)-5'-N-methylcarboxamidoadenosine		chemical drug			0.0104	ESR1,NPPA
VGLL3		other			0.0104	ANKRD1,COL1A1
FZD8		G-protein coupled receptor			0.0104	COL1A1,MYH6
Endothelin		group			0.0104	ACTA1,NPPA
GRK2		kinase			0.0104	ACTA1,NPPA
ADORA1		G-protein coupled receptor			0.0104	NPPA,Pln
CXCL3		cytokine			0.0104	ITGB1,POSTN
YY2		transcription regulator			0.0104	MYH6,MYL2
latrunculin B		chemical reagent			0.0104	ACTA1,DES
SMYD1		transcription regulator			0.0108	MT-CO1,MT-ND1,Nnt
CPT1B		enzyme			0.0109	ACADM,ATP2A2,LPL,MB,PIK3CB,SORBS1
STAT3 inhibitor VI		chemical reagent			0.0115	MYH7,NPPA
GSK3A		kinase			0.0115	MYH6,TNNC1
vanadate		chemical - other			0.0115	ACTA1,ESR1
APLN		other			0.012	MYH6,MYH7,NPPA
IFNGR1		transmembrane receptor			0.012	COL1A1,MYH7,NPPA
FGF10		growth factor			0.012	AHNAK,MYH6,MYH7
AKT2		kinase			0.012	ESR1,IGF1R,ITGB1
IGFBP2		other			0.012	ESR1,MALAT1,POSTN
DCN		other			0.012	BGN,IGF1R,ITGB1
SNAI1		transcription regulator			0.0124	ANKRD1,COL1A1,FLNB,FLNC,ITGB1
STEAP3		transporter			0.0126	COL1A1,MYH7,NPPA
SAV1		other			0.0127	COL1A1,COL4A1
ZNF202		transcription regulator			0.0127	ABCA1,LPL
C1QBP		transcription regulator			0.0127	MT-CO1,MT-CO2
MED30		transcription regulator			0.0127	LPL,MT-CO1
PPP1R13L		transcription regulator			0.0127	DSP,ITGB1
CAST		peptidase			0.0127	ACTA1,NPPA
TFAM		transcription regulator			0.0127	ACADM,FABP4
FKBP5		enzyme			0.0127	FABP4,LPL
HOXD3		transcription regulator			0.0127	COL1A1,DSP
WWOX		enzyme			0.0127	COL1A1,ESR1
MAP2K7		kinase			0.0132	ITGB1,MYH7,NPPA
glucagon		biologic drug			0.0132	AHNAK,NDRG2,TNS1
MAP2K4		kinase			0.0138	MEF2C,MYH7,NPPA
brefeldin A		chemical - endogenous non-mammalian			0.0138	ATP2A2,ESR1,LPL
Ras homolog		group			0.014	ABCA1,ITGB1
LIPG		enzyme			0.014	ABCA1,LPL
SCX		transcription regulator			0.014	COL1A1,POSTN
W7		chemical reagent			0.014	MYH7,NPPA
PRKCB		kinase			0.0145	ACTA1,MYH7,NPPA
fatty acid		chemical - endogenous mammalian			0.0148	ABCA1,FABP4,LPIN2,LPL
FOXA1		transcription regulator			0.0151	ACTC1,ESR1,FSTL1,MGP,RORA
Calmodulin		group			0.0151	LINGO1,LRRTM3,SYT9
IDH1		enzyme			0.0151	ABCA1,FABP4,LPL
ITGA2		transmembrane receptor			0.0153	COL1A1,ITGB1
CCN3		growth factor			0.0153	COL1A1,ITGB1
ITGA11		other			0.0153	COL1A1,DES
ELF5		transcription regulator			0.0153	ESR1,ITGB1
coenzyme Q10		chemical drug			0.0153	GRIN2A,MT-CYB
GLP-1-(7-34)-amide		biologic drug			0.0153	IGF1R,LPL
mezerein		chemical - endogenous non-mammalian			0.0153	MT-CO2,MT-ND2
selenomethylselenocysteine		chemical - endogenous mammalian			0.0153	CLU,FABP4
RXRG		ligand-dependent nuclear receptor			0.0158	ACADM,FABP4,LPL
Cbp/p300		group			0.0167	ABCA1,MYH7
WDR5		transcription regulator			0.0167	ESR1,IGF2R
GDF15		growth factor			0.0167	MYH7,NPPA
cafestol		chemical - endogenous non-mammalian			0.0167	ABCA1,LPL
5,6-epoxyeicosatrienoic acid		chemical - endogenous mammalian			0.0172	FABP4
8-bromo-cyclic ADP-ribose		chemical reagent			0.0172	COL1A1
loganin		chemical - endogenous non-mammalian			0.0172	NOX4
methyl pyruvate		chemical reagent			0.0172	BSG
1,2-dibromo-3-chloropropane		chemical toxicant			0.0172	FSHR
Vegf Receptor		group			0.0172	COL1A1
Camkk		group			0.0172	ABCA1
4',6,7-trihydroxyisoflavone		chemical - endogenous non-mammalian			0.0172	ESR1
6-hydroxy-enterolactone		chemical - endogenous mammalian			0.0172	ESR1
rutaecarpine		chemical - endogenous non-mammalian			0.0172	ABCA1
CYRIA		other			0.0172	ITGB1
TTC39B		other			0.0172	ABCA1
SLV320		chemical drug			0.0172	COL1A1
COLGALT1		enzyme			0.0172	COL1A1
TTC7A		other			0.0172	DDX4
colestimide		chemical drug			0.0172	ABCA1
RETSAT		enzyme			0.0172	FABP4
MDC1		other			0.0172	CLU
COX10		enzyme			0.0172	MT-CO1
CHMP3		other			0.0172	IGF2R
alpha-adrenergic receptor		group			0.0172	SLC8A1
DSC2		other			0.0172	DSP
TLN2		other			0.0172	ITGB1
Hat		complex			0.0172	SLC8A1
PTPase		group			0.0172	ABCA1
TRAM2		other			0.0172	COL1A1
clusterin antisense oligonucleotide		biologic drug			0.0172	CLU
CTS-1027		chemical drug			0.0172	COL1A1
ACSL1		enzyme			0.0172	ABCA1
ZNF224		transcription regulator			0.0172	ALDOA
RRM1		enzyme			0.0172	DES
STXBP4		other			0.0172	ITGB1
ELOC		transcription regulator			0.0172	HNRNPA2B1
miR-4728-3p (miRNAs w/seed AUGCUGA)		mature microRNA			0.0172	ESR1
MIR4728		microRNA			0.0172	ESR1
mir-663		microRNA			0.0172	HSPG2
lynestrenol		chemical drug			0.0172	ABCA1
EDF1		transcription regulator			0.0172	MEF2C
RILP		other			0.0172	IGF2R
Id		group			0.0172	ACTC1
STK38L		kinase			0.0172	ITGB1
HAT1		enzyme			0.0172	CSRP3
PNKP		kinase			0.0172	MT-CO2
KIF3B		transporter			0.0172	GRIN2A
CACNB3		ion channel			0.0172	CACNA1C
DMPK		kinase			0.0172	FXYD1
LRP1B		transmembrane receptor			0.0172	ABCA1
ADCY1		enzyme			0.0172	ABCA1
DNAJB1		transcription regulator			0.0172	RORA
ITGA7		other			0.0172	ITGB1
CHAF1A		other			0.0172	CSRP3
AGXT		enzyme			0.0172	NPPA
ADAMTS5		peptidase			0.0172	BGN
PREB		transcription regulator			0.0172	ABCA1
TRIM54		other			0.0172	FLNC
3-(p-methoxy)phenyl-1,4-benzoxazine		chemical reagent			0.0172	COL1A1
FHOD1		other			0.0172	MYL2
LINC01228		other			0.0172	ABCA1
selonsertib		chemical drug			0.0172	NPPA
bavachalcone		chemical reagent			0.0172	RORA
CGS9343B		chemical reagent			0.0172	ESR1
dimethyl succinate		chemical - endogenous mammalian			0.0172	BSG
dinophysistoxin 1		chemical toxicant			0.0172	TUBB3
KRP-297		chemical drug			0.0172	FABP4
octanal		chemical - endogenous mammalian			0.0172	TUBB3
vitamin K1		chemical - endogenous mammalian			0.0172	MGP
hypericin		chemical drug			0.0172	ATP2A2
Mir23a/b/c		group			0.0172	SEMA6A
mavacamten		chemical drug			0.0172	NPPA
HSPE1		enzyme			0.0172	IGF1R
oleylamide		chemical - endogenous mammalian			0.0172	LPL
JTV519		chemical drug			0.0172	RYR2
miR-182-5p (and other miRNAs w/seed UUGGCAA)		mature microRNA			0.018	IGF1R,ITGB1,MALAT1
oleoyl-estrone		chemical drug			0.0181	FABP4,LPL
IGFBP5		other			0.0181	COL1A1,MYH7
TGFB1I1		transcription regulator			0.0181	NOX4,TNS1
RBP4		other			0.0181	MYH7,NPPA
BSCL2		other			0.0187	ANKRD1,FABP4,LPL
SGK1		kinase			0.0195	FABP4,GRIN2A,SCN5A
NCOR-LXR-Oxysterol-RXR-9 cis RA		complex			0.0195	ABCA1,LPL
UCP2		transporter			0.0195	ESR1,LPL
CCL3		cytokine			0.0195	ITGB1,RYR2
TNFRSF11B		transmembrane receptor			0.0195	COL1A1,IGF1R
SOX6		transcription regulator			0.0195	HSPG2,TNNC1
PCYT1A		enzyme			0.0195	ABCA1,TUBB3
vitamin E		chemical drug			0.0203	ACTA1,LPL,NPPA
SOX7		transcription regulator			0.0203	COL4A1,COL4A2,HSPG2
RHO		G-protein coupled receptor			0.0203	ACADM,MEF2C,PDE6B
diphenyleneiodonium		chemical reagent			0.0203	COL1A1,IGF1R,NOX4
MAPT		other			0.0209	ACTA1,ALDOA,BSG,FLNC,GRIN2A,MT-CO2,SH3GL2,Tpm1,TUBB3,VDAC1
deoxycorticosterone acetate		chemical drug			0.021	COL1A1,NPPA
miR-103-3p (and other miRNAs w/seed GCAGCAU)		mature microRNA			0.021	CACNA1C,COL1A1
KISS1		other			0.021	MT-ND2,MT-RNR2
MTA3		transcription regulator			0.021	ACTC1,MYH6
pitavastatin		chemical drug			0.021	ABCA1,ACADM
NR2F2		ligand-dependent nuclear receptor			0.0211	COL1A1,LPL,NPPA
Ap1		complex			0.0211	CLU,FABP4,LPL,MT-CO2,SLC8A1
POU2F1		transcription regulator			0.0215	ESR1,LPL,RN7SK,TNNC1
SPDEF		transcription regulator			0.0219	COL1A1,COL4A1,COL4A2
P2RY6		G-protein coupled receptor			0.0226	ACADM,FABP4
Pka catalytic subunit		group			0.0226	ABCA1,FABP4
CCNC		other			0.0226	FABP4,LPL
miR-7a-5p (and other miRNAs w/seed GGAAGAC)		mature microRNA			0.0226	IGF1R,VDAC1
HDAC9		transcription regulator			0.0226	MYH7,NPPA
NFIX		transcription regulator			0.0226	FABP4,POSTN
HEY1		transcription regulator			0.0226	MYH6,NPPA
carvedilol		chemical drug			0.0226	ATP2A2,COL1A1
SMARCA2		transcription regulator			0.0227	ACTA1,DES,MEF2C
USF2		transcription regulator			0.0227	ABCA1,FSHR,IGF2R
SIRT6		enzyme			0.0236	COL1A1,IGF1R,IGF2R
LEPR		transmembrane receptor			0.0238	ATP2A2,CDK8,COL1A1,COL4A1,LPL
celecoxib		chemical drug			0.0239	DES,ESR1,IGF1R,SLC25A4
UTP		chemical - endogenous mammalian			0.0242	MB,NPPA
CRYAB		other			0.0242	DES,SCN5A
KITLG		growth factor			0.0249	CLU,IGF1R,MEF2C,MYOM1,NPPA,PLCL2
ADAM17		peptidase			0.0254	ACTA1,ITGB1,MYH7
ATM		kinase			0.0254	CLU,HSP90AB1,IGF1R
4-CMTB		chemical reagent			0.0257	FABP4
pentosan polysulfate		chemical drug			0.0257	ABCA1
stigmasterol		chemical - endogenous mammalian			0.0257	ABCA1
hyodeoxycholic acid		chemical - endogenous mammalian			0.0257	ABCA1
NONMMUG036351		other			0.0257	FABP4
BRF2		transcription regulator			0.0257	RN7SK
drotrecogin alfa		biologic drug			0.0257	NPPA
AMOT		other			0.0257	ANKRD1
benfotiamine		chemical drug			0.0257	NOX4
DUB		group			0.0257	ABCA1
gliquidone		chemical drug			0.0257	FABP4
SLC6A12		transporter			0.0257	TUBB3
NDUFAF3		other			0.0257	ESR1
PRMT8		enzyme			0.0257	GRIN2A
hyperoside		chemical - endogenous non-mammalian			0.0257	QKI
avexitide		biologic drug			0.0257	NOX4
2-(3-chlorophenylamino)phenylacetic acid		chemical drug			0.0257	COL4A1
1700025L06Rik		other			0.0257	ACTC1
HDGF		growth factor			0.0257	COL1A1
AMOTL1		other			0.0257	ANKRD1
LMCD1		transcription regulator			0.0257	TNNC1
DNAJA2		enzyme			0.0257	RORA
SUCO		other			0.0257	COL1A1
STARD5		transporter			0.0257	ABCA1
volasertib		chemical drug			0.0257	ESR1
TSIX		other			0.0257	COL1A1
FGD5-AS1		other			0.0257	RORA
miR-1226-3p (miRNAs w/seed CACCAGC)		mature microRNA			0.0257	GJD2
INPP1		phosphatase			0.0257	NPPA
FH535		chemical reagent			0.0257	ESR1
SLC3A2		transporter			0.0257	ANKRD1
SIPA1		other			0.0257	ITGB1
GRM2		G-protein coupled receptor			0.0257	GRIN2A
ZNF335		transcription regulator			0.0257	MEF2C
DISC1		other			0.0257	ITGB1
ADCY6		enzyme			0.0257	Pln
TRPC6		ion channel			0.0257	MYH7
LSS		enzyme			0.0257	ABCA1
SLC27A1		transporter			0.0257	MYH7
Ank2		other			0.0257	SPTBN1
FKBP1B		enzyme			0.0257	RYR2
MYOZ2		other			0.0257	NPPA
GOPC		transporter			0.0257	KCNH1
BAIAP2		kinase			0.0257	GRIN2A
GLUD1		enzyme			0.0257	LPL
ELAVL3		other			0.0257	TUBB3
Prl3b1		growth factor			0.0257	ESR1
ARHGEF11		other			0.0257	ABCA1
PDCD5		other			0.0257	ATP2A2
CMYA5		other			0.0257	ATP2A2
SB-657510		chemical reagent			0.0257	ATP2A2
UBE2D2		enzyme			0.0257	ESR1
4-ethylsulfanylphenylmethylene hydantoin		chemical reagent			0.0257	ITGB1
4-hydroxyphenylmethylene hydantoin		chemical reagent			0.0257	ITGB1
nilutamide		chemical drug			0.0257	IGF1R
dexrazoxane		chemical drug			0.0257	NPPA
AA-861		chemical reagent			0.0257	IGF1R
saccharin		chemical reagent			0.0257	FABP4
triphenyltin		chemical toxicant			0.0257	FABP4
protein phosphatase		complex			0.0257	ESR1
lanthanum chloride		chemical reagent			0.0257	MGP
menin-MLL inhibitor 2		chemical reagent			0.0257	ABCA1
interferon beta-1b		biologic drug			0.0257	BSG
NSOP00313		chemical reagent			0.0257	COL1A1
lisofylline		chemical drug			0.0257	COL4A1
S-adenosylhomocysteine		chemical - endogenous mammalian			0.0257	COL1A1
CH6953755		chemical drug			0.0257	ANKRD1
Smad2/3-Smad4		complex			0.0258	COL1A1,NOX4
miR-133a-3p (and other miRNAs w/seed UUGGUCC)		mature microRNA			0.0258	IGF1R,MALAT1
AKT3		kinase			0.0258	MT-CO1,MT-CO2
B2M		transmembrane receptor			0.0258	IGF1R,MEF2C
deoxycorticosterone acetate/potassium chloride/sodium chloride		chemical reagent			0.0258	ESR1,NOX4
trabectedin		chemical drug			0.0258	COL1A1,IGF1R
succinic acid		chemical - endogenous mammalian			0.0258	COL1A1,Ktn1
dichlorovinylcysteine		chemical toxicant			0.0258	IGF1R,MDH2
WT1		transcription regulator			0.0261	COL4A1,ESR1,HSPG2,IGF1R,KPNA1,NRAP
Brd4		kinase			0.0263	COL1A1,COL4A1,COL4A2
folic acid		chemical - endogenous mammalian			0.0263	CLU,COL1A1,NOX4
MECP2		transcription regulator			0.0264	CAMK1D,ESR1,FXYD1,GRIN2A
PIK3CA		kinase			0.0272	HSP90AB1,ITGB1,PIK3CB
TRIM37		enzyme			0.0275	MYH7,TNNT2
NFATC4		transcription regulator			0.0275	COL1A1,FABP4
BCYRN1		other			0.0275	MT-ND2,MT-ND4
carbenoxolone		chemical toxicant			0.0275	COL1A1,NOX4
STK40		kinase			0.0281	ACTA1,DES,FABP4
tetracycline		chemical drug			0.0281	COL1A1,NDRG2,VDAC1
AGER		transmembrane receptor			0.0291	COL4A1,LPL,TUBB3
PLG		peptidase			0.0291	COL1A1,PIK3CB,VDAC1
Nuclear factor 1		group			0.0293	ALDOA,COL1A1
FTO		enzyme			0.0293	MYH7,NPPA
STS		enzyme			0.0293	EEF1A2,FABP4
VTN		other			0.0293	COL1A1,ITGB1
CDKN2A		transcription regulator			0.0295	COL1A1,DES,IGF1R,MYL2,NOX4,RORA,ZBTB16
cerivastatin		chemical drug			0.0301	COL1A1,IGF1R,MYH7
Ppar		group			0.0311	ACADM,LPL
MYOG		transcription regulator			0.0311	ACTA1,MEF2C
ALDH1A2		enzyme			0.0311	BGN,NPPA
MAPK11		kinase			0.0311	MYH6,NPPA
PTH1R		G-protein coupled receptor			0.0311	COL1A1,MGP
HEIH		other			0.0311	FLNC,MEF2C
PRLR		transmembrane receptor			0.0311	ESR1,FABP4
Gm15807/Hmgn5		other			0.0311	ACTA1,HNRNPA2B1
betulinic acid		chemical drug			0.0311	ABCA1,NOX4
SOX3		transcription regulator			0.0321	ANKRD17,DSP,ZBTB16
EWSR1-FLI1		fusion gene/product			0.0321	FILIP1L,IGF1R,POSTN
MEF2		group			0.0329	MB,mir-208
TET1		enzyme			0.0329	MYH7,TNNT2
UPF2		other			0.0329	CLU,DSP
SSRP1		transcription regulator			0.0329	ACTA1,MYH6
NF1		other			0.0329	MYH7,NPPA
BECN1		other			0.0329	MYH7,NPPA
Rp-8-Br-cGMPS		chemical - kinase inhibitor			0.0341	RYR2
Ro 25-6760		chemical toxicant			0.0341	NPPA
AKAP5		other			0.0341	MYH7
sucralose		chemical reagent			0.0341	FABP4
MCU		ion channel			0.0341	MT-CO1
CYRIB		other			0.0341	ITGB1
OLFM2		other			0.0341	ACTA1
AMOTL2		other			0.0341	ANKRD1
SLITRK5		other			0.0341	GRIN2A
METTL1		enzyme			0.0341	CDK8
SOX12		transcription regulator			0.0341	TUBB3
glucuronyl glucosamine glycan sulfate		chemical drug			0.0341	HSPG2
N-docosahexaenoylethanolamine		chemical - endogenous mammalian			0.0341	ESR1
CTSD		peptidase			0.0341	ABCA1
RGL2		other			0.0341	NPPA
UBE2K		transcription regulator			0.0341	COL1A1
CDH17		transporter			0.0341	ITGB1
mir-499		microRNA			0.0341	MYH7
miR-574-5p (miRNAs w/seed GAGUGUG)		mature microRNA			0.0341	QKI
LAMB1		other			0.0341	ITGB1
CCL20		cytokine			0.0341	POSTN
CYP8B1		enzyme			0.0341	ABCA1
PDCD6IP		other			0.0341	ESR1
PER3		other			0.0341	FABP4
CYP11B2		enzyme			0.0341	IGF1R
CHCHD4		enzyme			0.0341	MT-CO2
TRPV5		ion channel			0.0341	SLC8A1
C8orf44-SGK3/SGK3		kinase			0.0341	ESR1
ATP2A1		transporter			0.0341	ATP2A2
PFKFB1		kinase			0.0341	MYH6
DLG3		kinase			0.0341	GRIN2A
AKAP13		other			0.0341	MEF2C
2-[[4-[(e)-styryl]phenoxy]methyl]oxirane		chemical reagent			0.0341	ABCA1
Prl3d1 (includes others)		other			0.0341	ESR1
SPRR3		other			0.0341	COL1A1
NBN		other			0.0341	CLU
abemaciclib		chemical drug			0.0341	ESR1
HAP1		other			0.0341	CACNA1C
PDGFRbeta-recognizing cyclic peptide		chemical reagent			0.0341	COL1A1
p38 MAP kinase inhibitor		chemical drug			0.0341	COL1A1
neopterin		chemical - endogenous mammalian			0.0341	ABCA1
1-butanol		chemical - endogenous non-mammalian			0.0341	ABCA1
NSC719239		chemical drug			0.0341	ITGB1
pyridoxal phosphate		chemical - endogenous mammalian			0.0341	COL1A1
clomiphene		chemical drug			0.0341	ESR1
bumetanide		chemical drug			0.0341	COL1A1
cromakalim		chemical drug			0.0341	NPPA
1,5-dihydroxyisoquinoline		chemical reagent			0.0341	COL4A1
methylpiperidinyl-3b-hydroxycholenamide		chemical reagent			0.0341	ABCA1
goserelin		biologic drug			0.0341	IGF1R
5R,11R-diethyl-5,6,11,12-tetrahydrochrysene-2,8-diol		chemical reagent			0.0341	ESR1
ecdysterone		chemical - endogenous mammalian			0.0341	COL1A1
tetrodotoxin		chemical drug			0.0341	CAMK1D,FAT3,MYH7,NDST4
epinephrine		chemical - endogenous mammalian			0.0341	LPL,MYL2,NPPA
SOX17		transcription regulator			0.0347	COL4A1,COL4A2
GLIS2		transcription regulator			0.0347	COL1A1,MGP
ZBED6		transcription regulator			0.0347	SPTBN1,TUBB3
TBXT		transcription regulator			0.0347	COL1A1,MGP
4-(2-aminoethyl)benzenesulfonylfluoride		chemical - protease inhibitor			0.0347	ADAMTSL1,COL1A1
USF1		transcription regulator			0.0363	ABCA1,FSHR,IGF2R
apigenin		chemical - endogenous non-mammalian			0.0363	CSRP3,MYH6,NPPA
dasatinib		chemical drug			0.0366	ANKRD1,COL1A1
oleanolic acid		chemical - endogenous non-mammalian			0.0366	DDX4,ITGB1
ZC3H12A		enzyme			0.0366	FABP4,LPL
APOB		transporter			0.0366	FABP4,NPPA
mir-221		microRNA			0.0366	ESR1,TUBB3
PRKCZ		kinase			0.0366	ABCA1,NPPA
methylnitrosourea		chemical toxicant			0.0366	CLU,FABP4
sodium orthovanadate		chemical reagent			0.0366	COL1A1,FABP4
eplerenone		chemical drug			0.0366	COL1A1,NOX4
FFAR3		G-protein coupled receptor			0.0374	CACNA1C,Foxp2,KCNH1
CXCL8		cytokine			0.0374	COL1A1,HABP2,HSPG2
mycophenolic acid		chemical drug			0.0374	CLU,MYL12A,PDLIM5
RNA polymerase II		complex			0.0377	ACTC1,ESR1,FABP4,MEF2C,SORBS1,TNNT2
CCN1		other			0.0385	COL1A1,ESR1,ITGB1
miR-221-3p (and other miRNAs w/seed GCUACAU)		mature microRNA			0.0386	ESR1,TUBB3
miR-450a-5p (and other miRNAs w/seed UUUGCGA)		mature microRNA			0.0386	ESR1,ITGB1
4-tert-octylphenol		chemical toxicant			0.0386	ESR1,FSHR
enalapril		biologic drug			0.0396	CLU,COL1A1,COL4A1
NCOA1		transcription regulator			0.0397	ABCA1,ALDOA,FABP4,SORBS1
CTF1		cytokine			0.0405	MYH7,NPPA
MYOC		other			0.0408	CHRDL1,ITGB1,QKI
KLF6		transcription regulator			0.0408	ACADM,COL1A1,IGF1R
haloperidol		chemical drug			0.0419	GRIN2A,HSPG2,QKI
(+)-fluprostenol		chemical drug			0.0424	FABP4
darusentan		chemical drug			0.0424	NPPA
ginsenoside Re		chemical drug			0.0424	FABP4
SIRT		group			0.0424	ESR1
ADRA1		group			0.0424	ACTA1
1,2,3,4,6,7,8-heptachlorodibenzofuran		chemical toxicant			0.0424	ESR1
SOAT2		enzyme			0.0424	ABCA1
ZNF536		transcription regulator			0.0424	TUBB3
ENTPD5		enzyme			0.0424	COL1A1
Ftx		other			0.0424	NPPA
Gata		group			0.0424	NPPA
CYP46A1		enzyme			0.0424	GRIN2A
SNAPC1		transcription regulator			0.0424	RN7SK
7S NGF		complex			0.0424	CLU
SNAPC3		other			0.0424	RN7SK
GLS		enzyme			0.0424	COL1A1
AKAP11		other			0.0424	MT-CO2
MCF2		other			0.0424	ITGB1
SNAPC2		transcription regulator			0.0424	RN7SK
TLN1		other			0.0424	ITGB1
miR-615-5p (and other miRNAs w/seed GGGGUCC)		mature microRNA			0.0424	IGF1R
mir-574		microRNA			0.0424	QKI
GAS7		other			0.0424	ITGB1
LSP1		other			0.0424	ITGB1
WZ-4002		chemical drug			0.0424	MT-CO2
NBR1		other			0.0424	NOX4
CTSA		peptidase			0.0424	NPPA
ELMO1		other			0.0424	NOX4
PSAP		other			0.0424	ESR1
DCX		other			0.0424	TUBB3
VGLL4		other			0.0424	ACTA1
SNAPC4		transcription regulator			0.0424	RN7SK
ASH2L		transcription regulator			0.0424	ESR1
P2RY12		G-protein coupled receptor			0.0424	COL1A1
BRD8		transcription regulator			0.0424	FABP4
NME3		kinase			0.0424	ITGB1
RAD51C		enzyme			0.0424	ESR1
HK2		kinase			0.0424	MT-CO2
CMA1		peptidase			0.0424	COL1A1
DNM1		enzyme			0.0424	SLC24A2
EPC1		transcription regulator			0.0424	ACTA1
ADAM9		peptidase			0.0424	ITGB1
PLAA		other			0.0424	CLU
Cox5b/Gm34962		other			0.0424	POSTN
Brd4		kinase			0.0424	NPPA
GSK-2606414		chemical reagent			0.0424	ESR1
Z-endoxifen		chemical - endogenous mammalian			0.0424	ESR1
RAB4A		enzyme			0.0424	MYH7
CLDN2		other			0.0424	ITGB1
JV-1-65 hGHRH(1-29)NH2		chemical reagent			0.0424	IGF1R
NCGC00186528		chemical reagent			0.0424	COL4A1
LY379196		chemical drug			0.0424	LPL
2,3,7,8-tetrachlorodibenzofuran		chemical toxicant			0.0424	ESR1
Collagen type V		complex			0.0424	ITGB1
AD-5057		chemical drug			0.0424	FABP4
aurothiomalate		chemical drug			0.0424	MT-CO2
paxilline		chemical - endogenous non-mammalian			0.0424	ABCA1
setanaxib		chemical drug			0.0424	ACTA1
MIR143-145a		group			0.0424	DES
angustibalin		chemical - endogenous non-mammalian			0.0424	COL1A1
yoda1		chemical reagent			0.0424	NPPA
dexamethasone/INS/isobutylmethylxanthine		chemical reagent			0.0424	FABP4
DASA-58		chemical reagent			0.0424	ABCA1
5-hydroxydecanoic acid		chemical - endogenous mammalian			0.0424	NPPA
NADPH		chemical - endogenous mammalian			0.0424	CACNA1C
3-nitrotyrosine		chemical reagent			0.0424	ITGB1
allosamidin		chemical reagent			0.0424	ABCA1
levonorgestrel		chemical drug			0.0424	ESR1
CASZ1		enzyme			0.0426	ACTA1,SLC24A2
LHCGR		G-protein coupled receptor			0.0426	ESR1,FSHR
ISLR		other			0.0426	ANKRD1,FSTL1
ethylene glycol tetraacetic acid		chemical reagent			0.0426	ATP2A2,MYL2
ZFHX3		transcription regulator			0.0431	MYH7,RORA,TUBB3
GDF11		growth factor			0.0446	ATP2A2,NPPA
mevalonic acid		chemical - endogenous mammalian			0.0446	ABCA1,LPL
22(R)-hydroxycholesterol		chemical - endogenous mammalian			0.0446	ABCA1,LPL
GDF2		growth factor			0.0455	COL1A1,POSTN,TUBB3
SOCS3		phosphatase			0.0455	ABCA1,ACTA1,NPPA
JUNB		transcription regulator			0.0457	CLU,COL1A1,MYL12A,SLC8A1
REST		transcription regulator			0.0457	GJD2,GRIN2A,NPPA,TUBB3
PLAUR		transmembrane receptor			0.0467	ITGB1,MT-CO1
GTF2IRD1		transcription regulator			0.0467	DNAH7,POSTN
LG100268		chemical reagent			0.0467	ABCA1,LPL
ethionine		chemical toxicant			0.0467	CLU,Tpm1
Nr1h		group			0.0475	ABCA1,LPL,SLC8A1,ZBTB16
PDLIM2		other			0.048	FSTL1,SH3GL2,TNS1
BMP10		growth factor			0.048	COL1A1,MEF2C,NPPA
CCL2		cytokine			0.048	ABCA1,FABP4,LPL
PP1		chemical drug			0.0488	ESR1,NPPA
NORAD		other			0.0488	COL4A1,COL4A2
PLIN5		other			0.0488	ACADM,COL1A1
RCE1		peptidase			0.0488	FSTL1,MGP
DACH1		transcription regulator			0.0488	MEF2C,PLAC1
M344		chemical reagent			0.0488	BSG,CLU
propranolol		chemical drug			0.0488	ATP2A2,Pln
memantine		chemical drug			0.0488	CACNA1C,HSP90AB1
IHH		enzyme			0.0493	EDIL3,MEF2C,POSTN
