# Supplementary material for: ADAMTSL3 knock-out mice develop cardiac dysfunction and dilatation with increased TGFβ signalling after pressure overload
Source: Commun Biol. 2022 Dec 20;5:1392. doi: 10.1038/s42003-022-04361-1 (PMC9767913; doi:10.1038/s42003-022-04361-1)
Supplement: Supplementary file 4 — Supplementary Data 2 [file 42003_2022_4361_MOESM4_ESM.xlsx]

## Sheet: Figure 1
KB Rypdal et al 2022
Figure 1
a			b			c			d					e
Control	AS		Control	iDCM		Control	iDCM		1 week		6 weeks			Untreated	IFN-gamma
1.98963	0.867089		0.930964	1.6886		1.24537	1.75093		Sham	AB	Sham	AB		1.15	1.4
0.593565	2.14592		1.07316	1.17681		1.06455	1.80697		0.894119	5.13136	0.947979	2.16332		1	1.28
1.06669	2.15814		0.764914	2.09386		1.13627	1.29238		1.10802	2.94248	0.354503	2.48042		0.85	1.62
0.201102	1.59746		1.23096	1.34319		0.553814	1.553		1.12148	4.01239	1.40884	1.71509		0.89	9.65
0.367582	3.28331			1.79157		0.796213	1.29583		0.636857	0.5253	1.2575	2.02264		1.05	4.91
0.131761	2.54986			1.40645		1.00293	1.61301		1.23952	3.49135	1.11436	0.68953		1.05	2.12
1.12524	1.41181			1.45131		1.20086	1.9047			3.16791	1.36181	0.223498		0.56	7.42
1.1091	2.26125			1.66531			1.00473			2.6843	0.619306	1.6661		1.03	4.57
1.30669	2.10159			1.38021							0.935706	2.42444		1.41	1.33
1.82851	3.09816											2.35371		1.05
1.28012	0.634402											2.8131		0.64
												3.30527		1.32
												1.67413		0.96
														0.93
														1.11
Figure 2
d						e																f									g					h
Days	WT Sham	KO Sham	WT ORAB	KO ORAB		Weeks	WT sham															1 week				6 weeks					1 week		3 weeks			Weeks	WT sham
44	0					0	0															WT sham	KO sham	WT AB	KO AB	WT sham	KO sham	WT AB	KO AB		WT AB	L3-KO AB	WT AB	L3-KO AB		0	0.597	0.628	0.691	0.597	0.597	0.754
44	0					1	-2.25		3.08		3.38	2.19										150	150	190	240	120	130	280	250		145.779	151.474	169.322	165.801		1
44	0					3																110	150	220	220	130	130	290	310		125.233	144.421	146.564	171.759		3
44	0					6	15.41	6.98	21.05	13.85	32.48	15.88	6.46	14.75								110	180	190	250	120	120	260	290		117.632	173.713	149.301	178.062		6	0.668	0.61	0.785	0.58	0.608	0.648	0.648
44	0																					110	200	200	280	180	170	230	290		118.532	135.909	134.233	161.728
44	0					Weeks	L3-KO sham															130	130	200	240	140	120	240	270		99.267	142.621	115.873	136.915		Weeks	L3-KO sham
44	0					0	0																150	180	240	140	150	240	340		114.765	135.669	138.226	183.034		0	0.66	0.61	0.723	0.628	0.66	0.597
44	0					1	5.38	3.03	2.23	2.25				2.59									150		210	140	160	180	270		126.108	137.979	143.998	144.595		1
44		0				3																			200	130	140	280	300		131.102	170.125	155.914	161.354		3
44		0				6	16.59	15.71	10.45	14.08	22.5	13.51	9.35	12.93	6.01	4.8									210		150	240				122				6	0.618	0.503	0.682	0.614	0.648	0.614	0.614	0.745	0.666
44		0																							180			230				128.819
44		0				Weeks	WT AB																					280								Weeks	WT AB
44		0				0	0															170	150	270	260			260								0	0.597	0.628	0.691	0.597	0.597	0.754
44		0				1	-6.44	-5.81	-2.2	-3.02	-1.24	-7.92	-4.68	1.69	-8.9	-10	-4.18	0.82				140	120	220	220											1	0.754	1.039	0.754	0.88	0.803	0.723	0.752	0.895	0.884	0.752	0.826	0.824
44		0				3	-8.03	-2.24	6.83	5.78	10.37	5.67	2.85	13.05	-8.81	-0.09	0.21	14.94				140	130	240	280											3	0.778	0.735	0.794	0.647	0.723	0.88	0.794	0.85	0.848	0.785	0.691	0.843
44		0				6	-7.68	-5.73	1.32	2.24	2.48	4.21	11.02	12.63	-14.03	0.39	-5.73	17.24				98	110	210	220											6	0.705	0.785	0.682	0.784	0.717	0.785	0.784	0.901	0.745	0.853	0.887	0.887
44		0																				103	123	220	270
44		0				Weeks	L3-KO AB															150		210	240											Weeks	L3-KO AB
44			0			0	0															150			230											0	0.66	0.61	0.723	0.628	0.66	0.597
44			0			1	-4.41	-6.25	-3.27	-10.16	-3.56	-16.6	-12.11	0.87		-12.52	-5.7	-25.67	-5.73	-8.51																1	0.753	0.895	0.857	0.736	0.86	0.825	0.876	0.877	0.722	0.714	0.733
44			0			3	-1.76	0.46	0.33	-8.67	0.22	-17.73	-16.99	6.13		-7.51	-3.4		-2.29	-6.28																3	0.742	0.691	0.745	0.664	0.752	0.723	0.785	0.772	0.702	0.723	0.66	0.8111
44			0			6	-12.33		-6.53	-15.31	-5.24			-5.96		-16.48	-15.04			-5.91																6	0.614	0.717	0.745	0.648	0.624	0.648	0.785	0.751
44			0
44			0
44			0
44			0
44			0
44			0
44			0
44			0
8				1
21				1
21				1
23				1
24				1
44				0
44				0
44				0
44				0
44				0
44				0
44				0
44				0
8	0
8	0
8	0
8	0
8	0
8		0
8		0
8		0
8		0
8		0
8		0
8		0
5			1
8			0
8			0
8			0
8			0
8			0
8			0
8			0
8				0
8				0
8				0
8				0
2				1
8				0
8				0
8				0
8				0
8				0
8				0
7				0
7				0
7				0
7				0
7				0
7				0
7				0
7		0
7		0
7		0
7		0
7		0
7			0
7			0
7			0
7			0
7			0
7			0
7	0
7	0
7	0
7	0
7	0
7	0
7	0
Figure 4
a									b									c													d			e										f
1 Week				6 Weeks					1 Week				6 Weeks					CTGF				POSTN				LTBP1					Veh	L3									Fold change			TGFB1/RPL4		LTBP1/RPL4		CTGF/RPL4
WT sham	L3-KO sham	WT AB	L3-KO AB	WT sham	L3-KO sham	WT AB	L3-KO AB		WT sham	L3-KO sham	WT AB	L3-KO AB	WT sham	L3-KO sham	WT AB	L3-KO AB		WT sham	L3-KO sham	WT AB	L3-KO AB	WT sham	L3-KO sham	WT AB	L3-KO AB	WT sham	L3-KO sham	WT AB	L3-KO AB		1.11	9.38				CT	CT	ΔCt (X-GAPDH)	ΔCt (X-GAPDH)	ΔΔCt	2^(-ΔΔCt)			Veh	L3	Veh	L3	Veh	L3
1.28	0.57	0.65	8.09	0.66	1.3	3.92	6.21		0.89106	1.14426	2.54912	2.74031	0.988436	0.958543	4.0238	4.36172		0.898182	1.03792	13.8626	13.6489	0.701853	1.2689	14.5864	10.9167	1.10576	1.04029	0.810644	0.897781		1.18	10			Target Name	Ad-Ctrl	Ad-L3	Ad-Ctrl	Ad-L3	Ad-L3 - Ad-Ctrl	Ad-L3	-ddCT		0.98	0.94	0.96	0.7	1	1.04
0.72	1.85	3.26	5.64	1.34	1.4	3.57	7.12		1.10894	1.17487	3.06226	3.53142	1.01156	1.19305	4.63341	4.7774		0.924413	1.56823	8.98461	11.4967	0.830607	1.33554	11.7944	9.82871	1.07452	0.945891	0.713537	0.827463		0.71	10.61		1	INHBC	34.605	36.1904	13.8	15.51	1.71	0.31	-1.71014		0.93	1	1.03	0.87	1.02	0.98
		5.15	3.78			2.94	2.57				2.4453	2.14074			4.32071	5.93818		1.48845		13.4431	22.7001	1.04601		11.0938	22.3369	1.31972		1.12806	1.17163		1.09	29.16		2	INHBE	27.94	29.186	7.14	8.51	1.37	0.39	-1.37142		0.91	1.01	1.01	0.79	1.09	1.1
		5.44	9.47			2.5	3.7					2.83731			4.26092	4.63907		1.59016	0.699304	16.9188	22.9367	2.28374	0.787938	15.0452	14.8664	0.794736	0.765397	1.69499	1.23397		0.91	27.31		3	GDF7	33.685	34.721	12.88	14.04	1.16	0.45	-1.16148		0.77	0.81	0.92	0.83	0.95	1.02
		7.99	8.57			3.69	4.01					2.68486			4.31139			1.06046	1.02935		23.1242	1.05028	1.06432		13.7217	0.86404	1.3007		0.958918		1.14918	5.30983		4	HIPK2	27.41	28.43	6.61	7.75	1.14	0.45	-1.14458		1.2	0.8	1.08	0.68	0.99	0.76
															3.58912			0.800824				0.822242				0.945439					0.850825	10.7522		5	FMOD	30.445	31.335	9.64	10.66	1.02	0.49	-1.01509		1.22	0.86	1	0.92	0.95	0.81
0.74	1.01	0.7	13.23	0.99	0.92	2.56	5.24											0.886003	0.778577	7.00519	17.1547	0.840931	0.917951	11.0229	11.3289	0.876344	0.787792	0.821072	1.14481		0.783546	11.6287		6	MAP3K7	26.106	26.978	5.3	6.3	1	0.5	-0.9974		0.97	0.89	0.99	1.02	0.9	0.79
1.26	0.85	5.45	14.97	1.01	1.01	4.78	4.75		1.45352	1.96145	0.651127	1.49702	1.01249	0.865546	3.34846	3.89563		0.351503	0.775638	8.3567	18.1879	0.424333	1.06828	10.5216	14.5695	1.01944	0.835414	0.713497	1.25781		1.21645	16.4986		7	ACVR2A	27.921	28.775	7.12	8.1	0.98	0.51	-0.97935		1.09	0.74	1.05	0.86	1.06	0.78
		10.4	9.15			2.42	2.43		0.546478	0.561296	1.58894	1.77237	0.987513	1.25468	2.41211	4.16365			0.504504	14.2505			0.609277	11.9901			0.645321	0.977255				16.5136		8	GDF15	25.43	26.281	4.63	5.6	0.98	0.51	-0.97614		0.96	0.77	0.99	0.85	0.98	0.78
			10.56			2.82					1.53413	1.563			4.41919	4.77548			0.664422	8.19656			0.767962	12.194			0.663926	0.650147				14.1736		9	CDH1	33.167	34.01	12.36	13.33	0.97	0.51	-0.96799		0.98	0.78	1.02	0.78	1	0.82
			11.96			3.23						1.51865			3.02836	4.02963				10.0882				14.4266				0.963603						10	NOG	34.2757	34.9517	13.47	14.27	0.8	0.57	-0.80127		1.07	0.74	1.06	0.87	1.08	1
			10.05			2.77						1.22127			3.59051					5.92192				10.9884				0.984623						11	MSTN	34.15	34.824	13.35	14.15	0.8	0.57	-0.79942		0.93	0.81	0.88	0.96	0.99	0.83
			9.67			2.38									4.20776																			12	PPP2CA	24.2793	24.9238	3.48	4.25	0.77	0.59	-0.76969		1	0.88	1	0.91	1.05	0.81
																																		13	INHBB	34.39	35.026	13.59	14.35	0.76	0.59	-0.76112		1.13	0.82	1.08	0.95	1.04	0.74
																																		14	SMAD7	28.251	28.849	7.45	8.17	0.72	0.61	-0.72379		0.91	0.66	1.01	0.91	1	0.76
																																		15	BMP10	37.417	38	16.61	17.32	0.71	0.61	-0.70808		1.06	0.81	1.04	0.9	0.99
																																		16	STUB1	26.753	27.33	5.95	6.65	0.7	0.61	-0.70195		1.04		0.96		0.99
																																		17	SMURF2	25.856	26.379	5.05	5.7	0.65	0.64	-0.64821		0.86		0.91		0.94
																																		18	ACVR2B	31.402	31.919	10.6	11.24	0.64	0.64	-0.64256
																																		19	E2F5	28.39	28.897	7.59	8.22	0.63	0.65	-0.63235
																																		20	SMURF1	29.154	29.659	8.35	8.98	0.63	0.65	-0.63064
																																		21	ZFYVE9	27.22	27.69	6.42	7.01	0.6	0.66	-0.59543
																																		22	SP1	27.892	28.347	7.09	7.67	0.58	0.67	-0.58001
																																		23	MAP3K7IP1	30.264	30.708	9.46	10.03	0.57	0.67	-0.5689
																																		24	EP300	27.31	27.743	6.51	7.07	0.56	0.68	-0.5586
																																		25	PPP2CB	24.799	25.224	4	4.55	0.55	0.68	-0.54992
																																		26	CREBBP	25.179	25.582	4.38	4.9	0.53	0.69	-0.52867
																																		27	BMP2	29.882	30.273	9.08	9.6	0.52	0.7	-0.51628
																																		28	INHBA	26.288	26.666	5.49	5.99	0.5	0.71	-0.50257
																																		29	CHRD	34.434	34.8	13.63	14.12	0.49	0.71	-0.49091
																																		30	ACVR1	27.454	27.786	6.65	7.11	0.46	0.73	-0.45808
																																		31	BMP7	37.673	38	16.87	17.32	0.45	0.73	-0.45201
																																		32	LTBP4	29.184	29.453	8.38	8.78	0.39	0.76	-0.39473
																																		33	RHOA	21.967	22.232	1.16	1.55	0.39	0.76	-0.3901
																																		34	RBX1	24.348	24.61	3.55	3.93	0.39	0.76	-0.38664
																																		35	SMAD5	27.659	27.892	6.86	7.21	0.36	0.78	-0.35815
																																		36	TGFB2	25.085	25.297	4.28	4.62	0.34	0.79	-0.33702
																																		37	TGFBR1	28.221	28.409	7.42	7.73	0.31	0.8	-0.31323
																																		38	LTBP3	27.488	27.652	6.69	6.97	0.29	0.82	-0.28931
																																		39	IL6	22.981	23.141	2.18	2.46	0.29	0.82	-0.2857
																																		40	SMAD3	28.948	29.101	8.14	8.42	0.28	0.82	-0.27837
																																		41	ROCK2	25.326	25.465	4.52	4.79	0.26	0.83	-0.26365
																																		42	MAPK1	26.417	26.546	5.61	5.87	0.25	0.84	-0.25455
																																		43	SMAD4	27.308	27.433	6.51	6.76	0.25	0.84	-0.25001
																																		44	ACVR1B	31.535	31.644	10.73	10.97	0.23	0.85	-0.23396
																																		45	SKP1	27.255	27.334	6.45	6.66	0.2	0.87	-0.20401
																																		46	TFDP1	27.301	27.377	6.5	6.7	0.2	0.87	-0.20199
																																		47	TGFBRAP1	30.378	30.453	9.57	9.78	0.2	0.87	-0.20011
																																		48	ROCK1	26.42	26.478	5.62	5.8	0.18	0.88	-0.18341
																																		49	FNTA	26.344	26.389	5.54	5.71	0.17	0.89	-0.16988
																																		50	SMAD9	30.258	30.297	9.46	9.62	0.16	0.89	-0.16344
																																		51	MAPK3	27.948	27.981	7.14	7.3	0.16	0.9	-0.15835
																																		52	BMPR2	25.612	25.639	4.81	4.96	0.15	0.9	-0.15238
																																		53	ACVR1C	35.448	35.464	14.64	14.79	0.14	0.91	-0.14186
																																		54	SMAD1	27.203	27.215	6.4	6.54	0.14	0.91	-0.13747
																																		55	CUL1	26.884	26.89	6.08	6.21	0.13	0.91	-0.13128
																																		56	LTBP1	25.766	25.771	4.96	5.09	0.13	0.91	-0.13033
																																		57	LEFTY2	30.34	30.33	9.54	9.65	0.11	0.92	-0.11478
																																		58	TGFB1	24.443	24.368	3.64	3.69	0.05	0.97	-0.05026
																																		59	GDF11	29.381	29.302	8.58	8.62	0.05	0.97	-0.0455
																																		60	DCN	22.228	22.135	1.42	1.46	0.03	0.98	-0.03208
																																		61	RBL1	33.084	32.989	12.28	12.31	0.03	0.98	-0.0304
																																		62	INHA	34.567	34.469	13.76	13.79	0.03	0.98	-0.02735
																																		63	GAPDH	20.803	20.678	0	0	0	1	0
																																		64	SMAD2	27.796	27.665	6.99	6.99	-0.01	1	0.006048
																																		65	TGFBR2	24.263	24.1	3.46	3.42	-0.04	1.03	0.037819
																																		66	GDF2	38	37.819	17.2	17.14	-0.06	1.04	0.055714
																																		67	LTBP2	25.835	25.608	5.03	4.93	-0.1	1.07	0.102453
																																		68	E2F4	27.394	27.079	6.59	6.4	-0.19	1.14	0.189255
																																		69	TGFB3	29.264	28.927	8.46	8.25	-0.21	1.16	0.211872
																																		70	TNF	35.58	35.188	14.78	14.51	-0.27	1.2	0.267025
																																		71	BMP6	27.288	26.835	6.49	6.16	-0.33	1.26	0.327688
																																		72	RBL2	28.874	28.39	8.07	7.71	-0.36	1.28	0.359068
																																		73	BMP5	35.114	34.605	14.31	13.93	-0.38	1.3	0.383762
																																		74	BMP15	38	37.479	17.2	16.8	-0.4	1.32	0.395733
																																		75	BMP4	27.966	27.424	7.16	6.75	-0.42	1.34	0.41711
																																		76	TGFBR3	30.804	30.214	10	9.54	-0.46	1.38	0.464901
																																		77	LEFTY1	34.127	33.444	13.32	12.77	-0.56	1.47	0.557457
																																		78	FST	27.207	26.418	6.4	5.74	-0.66	1.58	0.664272
																																		79	AMHR2	37.36	36.493	16.56	15.82	-0.74	1.67	0.742184
																																		80	TSC22D1	27.196	26.262	6.39	5.58	-0.81	1.75	0.808409
																																		81	BMPER	31.211	30.246	10.41	9.57	-0.84	1.79	0.83963
																																		82	GDF5	30.052	29.009	9.25	8.33	-0.92	1.89	0.917622
																																		83	GDF9	35.367	34.083	14.56	13.4	-1.16	2.23	1.15939
																																		84	SMAD6	28.813	27.447	8.01	6.77	-1.24	2.36	1.24023
																																		85	TGFA	34.957	33.23	14.15	12.55	-1.6	3.03	1.60132
																																		86	GDF3	Undetermined	35.688	#VALUE!	15.01	#VALUE!	#VALUE!	#VALUE!
																																		87	AMH	35.42	Undetermined	14.62	#VALUE!	#VALUE!	#VALUE!	#VALUE!
																																		88	BMP3	35.554	Undetermined	14.75	#VALUE!	#VALUE!	#VALUE!	#VALUE!
																																		89	GDF10	35.754	Undetermined	14.95	#VALUE!	#VALUE!	#VALUE!	#VALUE!
																																		90	BMPR1B	31.011	Undetermined	10.21	#VALUE!	#VALUE!	#VALUE!	#VALUE!
																																		91	IFNG	Undetermined	Undetermined	#VALUE!	#VALUE!	#VALUE!	#VALUE!	#VALUE!
																																		92	NODAL	Undetermined	Undetermined	#VALUE!	#VALUE!	#VALUE!	#VALUE!	#VALUE!
																																		93	IL17F	Undetermined	Undetermined	#VALUE!	#VALUE!	#VALUE!	#VALUE!	#VALUE!
Figure 5
a					b					c																	d					e									f
WT sham	L3-KO sham	WT AB	L3-KO AB		WT sham	L3-KO sham	WT AB	L3-KO AB		COL1A1				COL1A2				COL3A1				LOX					WT sham	L3-KO sham	WT AB	L3-KO AB		Total collagen		Soluble collagen		Insoluble collagen		Crosslinked collagen			FBN1				FBN2				ELN
0.335	0.395	7.489	12.835		1.05	0.75	1.87	2.05		WT sham	L3-KO sham	WT AB	L3-KO AB	WT sham	L3-KO sham	WT AB	L3-KO AB	WT sham	L3-KO sham	WT AB	L3-KO AB	WT sham	L3-KO sham	WT AB	L3-KO AB		0.285	0.2	9.17	3.52		WT	L3-KO	WT	L3-KO	WT	L3-KO	WT	L3-KO		WT sham	L3-KO sham	WT AB	L3-KO AB	WT sham	L3-KO sham	WT AB	L3-KO AB	WT sham
					0.66	0.89	2.17	1.73		0.759507	1.16743	6.17621	4.87755	1.07109	1.51003	5.83701	5.00795	0.508648	1.21767	5.18258	4.34433	1.20277	1.43278	14.6995	17.8505							3.022	2.604	1.285	1.344	1.74	1.26	1.35	0.94		1.02279	1.11961	4.12949	3.51196	1.92275	0.312489	1.54455	2.41548	1.27927
0.07	0.115	14.71	11.6		0.81	0.85	2.31	2.16		1.27211	0.986113	4.07554	3.00089	0.775238	1.42834	4.13418	3.59482	0.658404	1.34611	5.21057	3.06409	0.918564	1.26006	10.3332	9.28219		0.29	0.3	4.11	4.6		2.989	3.092	1.701	1.778	1.29	1.31	0.76	0.74		1.05962	1.21833	2.86617	2.73531	1.5747	0.918872	1.86817	2.51624	0.844812
					0.36	0.23	1.27	2.53		1.50786	0.583976	7.48153	7.153	1.1363	0.878093	4.47641	6.30747	0.948224	0.670066	3.59257	4.94387	1.23627	0.95003	8.06999	26.7708							2.856	2.958	2.416	1.619	0.44	1.34	0.18	0.83		1.14528	0.735882	4.85393	4.77616	1.27738	0.455472	2.59272	1.98566	1.46724
0.075	0.135	8.35	5.895		0.63	0.69	1.78	2.12		1.19968	1.34954	13.962	9.05538	1.36165	1.31461	7.05642	5.85929	1.34609	1.66377	4.84586	4.08426	1.37876	1.25056	17.9177	20.1594		0.25	0.165	3.375	5.81		3.264	4.508	2.203	2.847	1.06	1.66	0.48	0.58		1.24742	2.11161	6.48006	6.83645	0.356847	0.931394	3.92857	2.90279	1.32541
					0.68		1.91	1.83		0.645418	0.696415	4.42872	6.49756	1.02547	0.971451	3.91161	6.48521	1.51939	1.17637	4.854	5.71079	0.93689	1.27043	12.3601	29.9435							3.412	4.89	1.987	2.848	1.42	2.04	0.72	0.72		1.13693	1.28304	4.67642	4.44912	0.617778	0.889523	1.20489	1.99306	0.849791
0.335	0.46	5.815	8.635					1.4		0.827156	0.768587	5.46169	5.84983	1.02295	1.1837	4.40192	3.05086	1.25648	1.13274	5.28126	2.31582	0.939637	1.13481	10.7262	23.1341				5.16	11.54		3.26	4.445	2.647	1.979	0.61	2.47	0.23	1.25		0.987011	1.15163	3.72694	3.7069	0.721602	0.336676	1.65739	3.66073	0.774594
										1.07065	0.474817	7.78097	10.2983	0.978784	0.812371	4.36513	6.15977	1.04044	0.841559	5.8387	4.89878	0.914771	1.02001	13.0895	17.3004							3.181	3.99	2.816	2.19	0.37	1.8	0.13	0.82		1.02476	0.634103	4.01749	5.74322	0.778132	0.239556	1.81993	2.7406	0.869075
0.215		7.37	14.25							0.717622	0.672267	4.69998		0.628521	1.20788	5.19866		0.72233	1.14022	5.59365		0.472341	1.27214	9.32995																	0.376174	1.05105	2.92716		0.7508	0.33608	1.34748		0.589809
												4.83815				6.40097				5.93771				16.6339																			3.92796				2.18753
												5.45507				4.8352				3.70494				13.8842																			5.37207				1.97514
Figure 6
a									b									c									d									e			f			g			h			i
1 week				6 weeks					1 week				6 weeks					1 week				6 weeks					1 week				6 weeks					Veh	L3		Veh	L3		Veh	L3		Veh	L3		PCNA/RPL4
WT sham	L3-KO sham	WT AB	L3-KO AB	WT sham	L3-KO sham	WT AB	L3-KO AB		WT sham	L3-KO sham	WT AB	L3-KO AB	WT sham	L3-KO sham	WT AB	L3-KO AB		WT sham	L3-KO sham	WT AB	L3-KO AB	WT sham	L3-KO sham	WT AB	L3-KO AB		WT sham	L3-KO sham	WT AB	L3-KO AB	WT sham	L3-KO sham	WT AB	L3-KO AB		1.02	0.53		0.948502	1.26503		1.3	0.04		0.936095	0.759985		Veh	L3
0.754825	1.65033	1.00455	1.98671	0.998935	1.48474	0.874138	1.69562		1.01	0.28	0.31	2.57	1.46	1.82	2.62	3.88		0.702371	5.89133	30.572	67.38	0.503265	7.65121	27.996	33.1219		0.76	0.83	1.32	3.4	0.85	0.64	2.4	2.75		1.02	0.42		0.991756	1.16409		1.03	0.05		0.936502	0.646326		1.08	0.75
0.917496	1.37647	0.997484	2.28284	0.759167	0.852469	1.24087	0.94646		0.99	1	1.13	4.61	0.54	0.79	2.39	1.36		0.645372	2.07959	39.469	69.1683	2.90144	1.6427	24.6726	24.6041		1.24	1.57	3.47	4.89	1.15	1.37	1.54	3.3		1.04	0.49		1.05974	0.605225		0.71	0.04		1.1274	0.940519		1.08	0.92
1.32713	1.95728	1.84943	0.931165	1.41811	0.703783	1.15289	1.24826		1	1.34	2.03	2.84	1.12	1.61	1.02	2.96		1.8133	2.46024	36.5109	56.6576	1.05835	0.226348	18.085	43.2816		0.62	1.38	3.7	2.87	1.05	0.67	1.69	4.48		1.01	0.38		0.642307	0.722705		0.71	0.06		0.815753	0.659502		1.07	0.86
1.15537	0.761108	2.21897	1.35296	0.520105	1.69913	1.81992	1.89477			1.44	0.74	3.82	0.88	0.65	0.89	1.67		0.781652	9.21329	29.9736	50.2642	1.49347	0.345975	20.6308	45.1372		1.38	0.79	2.33	3.63	0.95	0.73	1.48	1.35		1.02	0.47		1.32231	0.411741		1.26	0.07		1.28338	0.399415		0.94	0.82
0.845181		1.01676	1.73872	1.24576	0.853433	0.989168	1.67657				1.94	3.4			0.81	1.05		1.0573		32.5435	33.4761	0.785825	0.717009	20.2074	46.5211				2.31	2.77			1.33	1.33		0.88	0.42		1.03538	0.406909		1.04	0.06		0.900864	0.395564		0.88	0.8
		1.36852	1.32828	0.853591	0.723765	1.54064	1.94012				1.82	1.31			1.2	2.02					63.5551	0.512882	1.11472	23.8181	24.3447				1.39	2.08			0.89	2.49		0.9	0.72		1.11492	0.62325		0.95	0.07		0.969552	0.393063		0.95	0.82
			1.84966	1.45839	0.979704	1.62637	2.71636				0.84	1.4			0.81	0.94					31.7886	0.621401	0.717965	23.2972	24.1729				2.06	2.13			2.09	2.38		1.08	0.8		1.05446	0.655561		1.11	0.05		1.03045	0.373512		1.04	0.98
			1.64919	0.745942	1.35343	1.87865						1.47			1.82	1.13					31.1163	0.123363	0.82484	29.2871						2.27			2.38	2.01		1.01	0.71		0.830624	0.514892		0.92	0.06					1.04	0.88
			1.01305			1.61887						1.29			1.49									34.4825						1.72			1.76			1.05	0.78					0.86	0.07					1.05	0.87
						0.760429									0.9									18.5765									2.01			1.05	0.72					1.12	0.07					0.94	0.95
															1.38																		1.19			0.91	0.7					0.89	0.06					0.95	0.87
															0.8																		1.16			1	0.83					1.14	0.3					0.98	0.77
																																				1.07	0.77					0.88	0.21					1.03	0.91
																																				1.07	0.7					0.78	0.31					0.95	0.92
																																				1.01	0.67					1.21	0.26					1.03	0.8
																																				0.93	0.76					1.11						0.98	0.87
																																				0.92												1.01	0.87
																																																1
[truncated: 64 more columns]
